# Supplementary material for: Taxonomic revision of Mordellistenahirtipes species complex with new distribution records (Insecta, Coleoptera, Mordellidae)
Source: Zookeys. 2019 Jun 10;854:89–118. doi: 10.3897/zookeys.854.32299 (PMC6579795; doi:10.3897/zookeys.854.32299)
Supplement: XML Treatment for Mordellistena hirtipes [file zookeys.854.32299-treatment1.xml]

<!DOCTYPE tp:taxon-treatment
  PUBLIC "-//TaxonX//DTD Taxonomic Treatment Publishing DTD v0 20100105//EN" "tax-treatment-NSO.dtd">
<tp:taxon-treatment xmlns:tp="http://www.plazi.org/taxpub"><tp:treatment-meta><kwd-group><label>Taxon classification</label><kwd><named-content xmlns:xlink="http://www.w3.org/1999/xlink" content-type="kingdom">Animalia</named-content></kwd><kwd><named-content xmlns:xlink="http://www.w3.org/1999/xlink" content-type="order">Coleoptera</named-content></kwd><kwd><named-content xmlns:xlink="http://www.w3.org/1999/xlink" content-type="family">Mordellidae</named-content></kwd></kwd-group><mixed-citation publication-type="journal"><person-group><name><surname>Selnekovič</surname><given-names>Dávid</given-names></name><name><surname>Kodada</surname><given-names>Ján</given-names></name></person-group><article-title>Taxonomic revision of <italic><tp:taxon-name><tp:taxon-name-part taxon-name-part-type="genus" reg="Mordellistena">Mordellistena</tp:taxon-name-part><tp:taxon-name-part taxon-name-part-type="species" reg="hirtipes">hirtipes</tp:taxon-name-part></tp:taxon-name></italic> species complex with new distribution records (<tp:taxon-name><tp:taxon-name-part taxon-name-part-type="class">Insecta</tp:taxon-name-part></tp:taxon-name>, <tp:taxon-name><tp:taxon-name-part taxon-name-part-type="order">Coleoptera</tp:taxon-name-part></tp:taxon-name>, <tp:taxon-name><tp:taxon-name-part taxon-name-part-type="family">Mordellidae</tp:taxon-name-part></tp:taxon-name>)</article-title><source>Zookeys</source><day>10</day><month>6</month><year>2019</year><volume>854</volume><fpage>89</fpage><lpage>118</lpage><pub-id pub-id-type="doi">10.3897/zookeys.854.32299</pub-id></mixed-citation></tp:treatment-meta><tp:nomenclature><tp:taxon-name>
              <tp:taxon-name-part taxon-name-part-type="genus" reg="Mordellistena">Mordellistena</tp:taxon-name-part>
              <tp:taxon-name-part taxon-name-part-type="species" reg="hirtipes">hirtipes</tp:taxon-name-part>
            </tp:taxon-name><tp:taxon-authority>species complex</tp:taxon-authority></tp:nomenclature><tp:treatment-sec sec-type="diagnosis" id="SECID0EJJAE"><title>Diagnosis.</title><p>Integument including legs and maxillary palpi completely black; metatibial spurs black; pubescence of dorsum yellowish, sometimes darkened in apical portions of elytra but never completely dark. Antennomeres I–IV shorter and narrower than following ones (Figs <xref ref-type="fig" rid="F3">5A, B</xref>, <xref ref-type="fig" rid="F4">6A, B</xref>, <xref ref-type="fig" rid="F5">7A, B</xref>). Maxillary palpomere II expanded in males, bearing very long setae on ventral surface (Figs <xref ref-type="fig" rid="F2">4A</xref>, <xref ref-type="fig" rid="F4">6C</xref>, <xref ref-type="fig" rid="F5">7C</xref>). Metatibiae at least with three lateral ridges, all parallel to apical margin of tibia. Metatarsomeres I and II with ridges.</p></tp:treatment-sec><tp:treatment-sec><!--Section generated to contain objects referenced in tp:taxon-treatment.--><fig id="F3" position="float" orientation="portrait"><label>Figure 5.</label><caption><p><italic><tp:taxon-name><tp:taxon-name-part taxon-name-part-type="genus" reg="Mordellistena">Mordellistena</tp:taxon-name-part><tp:taxon-name-part taxon-name-part-type="species" reg="hirtipes">hirtipes</tp:taxon-name-part></tp:taxon-name></italic> Schilsky, 1895: <bold>A</bold> antenna, male <bold>B</bold> antenna, female <bold>C</bold> labial palpus, female <bold>D</bold> parameres, lectotype <bold>E</bold> parameres, holotype of <italic><tp:taxon-name><tp:taxon-name-part taxon-name-part-type="genus" reg="Mordellistena">M.</tp:taxon-name-part><tp:taxon-name-part taxon-name-part-type="species" reg="podlussanyi">podlussanyi</tp:taxon-name-part></tp:taxon-name></italic><bold>F</bold> parameres, Greece <bold>G</bold> parameres, Spain <bold>H</bold> aedeagal median lobe <bold>I</bold> sternite VIII, male <bold>J</bold> sternite VIII, female.</p></caption><graphic xmlns:xlink="http://www.w3.org/1999/xlink" xlink:href="zookeys-854-089-g003.jpg" position="float" orientation="portrait" xlink:type="simple" id="oo_309067.jpg"/></fig><fig id="F4" position="float" orientation="portrait"><label>Figure 6.</label><caption><p><italic><tp:taxon-name><tp:taxon-name-part taxon-name-part-type="genus" reg="Mordellistena">Mordellistena</tp:taxon-name-part><tp:taxon-name-part taxon-name-part-type="species" reg="pseudohirtipes">pseudohirtipes</tp:taxon-name-part></tp:taxon-name></italic> Ermisch, 1965: <bold>A</bold> antenna, male <bold>B</bold> antenna, female <bold>C</bold> maxillary palpus, male <bold>D</bold> maxillary palpus, female <bold>E</bold> parameres, holotype <bold>F</bold> parameres, holotype of <tp:taxon-name><tp:taxon-name-part taxon-name-part-type="genus" reg="Mordellistena">M.</tp:taxon-name-part><tp:taxon-name-part taxon-name-part-type="species" reg="pseudohirtipes">pseudohirtipes</tp:taxon-name-part><tp:taxon-name-part taxon-name-part-type="infraspecific-rank">ssp.</tp:taxon-name-part><tp:taxon-name-part taxon-name-part-type="subspecies" reg="krotosensis">krotosensis</tp:taxon-name-part></tp:taxon-name><bold>G</bold> parameres, holotype of <italic><tp:taxon-name><tp:taxon-name-part taxon-name-part-type="genus" reg="Mordellistena">M.</tp:taxon-name-part><tp:taxon-name-part taxon-name-part-type="species" reg="fageli">fageli</tp:taxon-name-part></tp:taxon-name></italic><bold>H</bold> parameres, France <bold>I</bold> aedeagal median lobe <bold>J</bold> sternite VIII, male.</p></caption><graphic xmlns:xlink="http://www.w3.org/1999/xlink" xlink:href="zookeys-854-089-g004.jpg" position="float" orientation="portrait" xlink:type="simple" id="oo_309068.jpg"/></fig><fig id="F5" position="float" orientation="portrait"><label>Figure 7.</label><caption><p><italic><tp:taxon-name><tp:taxon-name-part taxon-name-part-type="genus" reg="Mordellistena">Mordellistena</tp:taxon-name-part><tp:taxon-name-part taxon-name-part-type="species" reg="purpurascens">purpurascens</tp:taxon-name-part></tp:taxon-name></italic> Costa, 1845: <bold>A</bold> antenna, male <bold>B</bold> antenna, female <bold>C</bold> maxillary palpus, male <bold>D</bold> maxillary palpus, female <bold>E</bold> sternite VIII, male <bold>F</bold> sternite VIII, female <bold>G</bold> parameres, lectotype <bold>H</bold> parameres, holotype of <italic><tp:taxon-name><tp:taxon-name-part taxon-name-part-type="genus" reg="Mordellistena">M.</tp:taxon-name-part><tp:taxon-name-part taxon-name-part-type="species" reg="geronensis">geronensis</tp:taxon-name-part></tp:taxon-name></italic><bold>I</bold> parameres, holotype of <italic><tp:taxon-name><tp:taxon-name-part taxon-name-part-type="genus" reg="Mordellistena">M.</tp:taxon-name-part><tp:taxon-name-part taxon-name-part-type="species" reg="istrica">istrica</tp:taxon-name-part></tp:taxon-name></italic><bold>J</bold> parameres, France <bold>K</bold> aedeagal median lobe, holotype.</p></caption><graphic xmlns:xlink="http://www.w3.org/1999/xlink" xlink:href="zookeys-854-089-g005.jpg" position="float" orientation="portrait" xlink:type="simple" id="oo_309069.jpg"/></fig><fig id="F2" position="float" orientation="portrait"><label>Figure 4.</label><caption><p><italic><tp:taxon-name><tp:taxon-name-part taxon-name-part-type="genus" reg="Mordellistena">Mordellistena</tp:taxon-name-part><tp:taxon-name-part taxon-name-part-type="species" reg="hirtipes">hirtipes</tp:taxon-name-part></tp:taxon-name></italic> Schilsky, 1895, maxillary palpi: <bold>A</bold> male <bold>B</bold> female. Scale bar 0.10 mm.</p></caption><graphic xmlns:xlink="http://www.w3.org/1999/xlink" xlink:href="zookeys-854-089-g002.jpg" position="float" orientation="portrait" xlink:type="simple" id="oo_309066.jpg"/></fig></tp:treatment-sec></tp:taxon-treatment>
