# Supplementary material for: Taxonomic revision of Mordellistenahirtipes species complex with new distribution records (Insecta, Coleoptera, Mordellidae)
Source: Zookeys. 2019 Jun 10;854:89–118. doi: 10.3897/zookeys.854.32299 (PMC6579795; doi:10.3897/zookeys.854.32299)
Supplement: XML Treatment for Mordellistena (s. str.) hirtipes [file zookeys.854.32299-treatment2.xml]

<!DOCTYPE tp:taxon-treatment
  PUBLIC "-//TaxonX//DTD Taxonomic Treatment Publishing DTD v0 20100105//EN" "tax-treatment-NSO.dtd">
<tp:taxon-treatment xmlns:tp="http://www.plazi.org/taxpub"><tp:treatment-meta><kwd-group><label>Taxon classification</label><kwd><named-content xmlns:xlink="http://www.w3.org/1999/xlink" content-type="kingdom">Animalia</named-content></kwd><kwd><named-content xmlns:xlink="http://www.w3.org/1999/xlink" content-type="order">Coleoptera</named-content></kwd><kwd><named-content xmlns:xlink="http://www.w3.org/1999/xlink" content-type="family">Mordellidae</named-content></kwd></kwd-group><mixed-citation publication-type="journal"><person-group><name><surname>Selnekovič</surname><given-names>Dávid</given-names></name><name><surname>Kodada</surname><given-names>Ján</given-names></name></person-group><article-title>Taxonomic revision of <italic><tp:taxon-name><tp:taxon-name-part taxon-name-part-type="genus" reg="Mordellistena">Mordellistena</tp:taxon-name-part><tp:taxon-name-part taxon-name-part-type="species" reg="hirtipes">hirtipes</tp:taxon-name-part></tp:taxon-name></italic> species complex with new distribution records (<tp:taxon-name><tp:taxon-name-part taxon-name-part-type="class">Insecta</tp:taxon-name-part></tp:taxon-name>, <tp:taxon-name><tp:taxon-name-part taxon-name-part-type="order">Coleoptera</tp:taxon-name-part></tp:taxon-name>, <tp:taxon-name><tp:taxon-name-part taxon-name-part-type="family">Mordellidae</tp:taxon-name-part></tp:taxon-name>)</article-title><source>Zookeys</source><day>10</day><month>6</month><year>2019</year><volume>854</volume><fpage>89</fpage><lpage>118</lpage><pub-id pub-id-type="doi">10.3897/zookeys.854.32299</pub-id></mixed-citation></tp:treatment-meta><tp:nomenclature><tp:taxon-name>
              <tp:taxon-name-part taxon-name-part-type="genus" reg="Mordellistena">Mordellistena</tp:taxon-name-part>
              <tp:taxon-name-part taxon-name-part-type="sensu">(s. str.)</tp:taxon-name-part>
              <tp:taxon-name-part taxon-name-part-type="species" reg="hirtipes">hirtipes</tp:taxon-name-part>
            </tp:taxon-name><tp:taxon-authority>Schilsky, 1895</tp:taxon-authority><xref ref-type="fig" rid="F1">Figs 1</xref><xref ref-type="fig" rid="F2">, 4A, B</xref><xref ref-type="fig" rid="F3">, 5A–J</xref><tp:nomenclature-citation-list><tp:nomenclature-citation><tp:taxon-name>
                  <tp:taxon-name-part taxon-name-part-type="genus" reg="Mordellistena">Mordellistena</tp:taxon-name-part>
                  <tp:taxon-name-part taxon-name-part-type="species" reg="hirtipes">hirtipes</tp:taxon-name-part>
                </tp:taxon-name><comment>Schilsky, 1895: 46 (original description); <xref ref-type="bibr" rid="B21">Heyden et al. 1906</xref>: 455 (catalogue); <xref ref-type="bibr" rid="B6">Csiki 1915</xref>: 35 (catalogue); <xref ref-type="bibr" rid="B38">Schaufuss 1916</xref>: 766 (distribution); <xref ref-type="bibr" rid="B10">Ermisch 1963</xref>: 62 (distribution); <xref ref-type="bibr" rid="B11">Ermisch 1965</xref>: 268 (distribution); <xref ref-type="bibr" rid="B1">Batten 1976</xref>: 168 (distribution); <xref ref-type="bibr" rid="B2">Batten 1977</xref>: 171–173 (distribution, figures, key); <xref ref-type="bibr" rid="B23">Horák 1990</xref>: 136 (lectotype and paralectotypes designation, figures); <xref ref-type="bibr" rid="B31">Odnosum 2003</xref>: 36–37, 40, 46 (key, figures, distribution); <xref ref-type="bibr" rid="B24">Horák 2008</xref>: 98 (catalogue, distribution); <xref ref-type="bibr" rid="B32">Odnosum 2010</xref>: 153, 192–194 (key, description, figures, distribution); <xref ref-type="bibr" rid="B37">Samin et al. 2016</xref>: 24 (distribution); <xref ref-type="bibr" rid="B36">Ruzzier et al. 2017</xref>: 152 (distribution).</comment></tp:nomenclature-citation><tp:nomenclature-citation><tp:taxon-name>
                  <tp:taxon-name-part taxon-name-part-type="genus" reg="Mordellistena">Mordellistena</tp:taxon-name-part>
                  <tp:taxon-name-part taxon-name-part-type="species" reg="aegea">aegea</tp:taxon-name-part>
                </tp:taxon-name><comment>Franciscolo, 1949: 90, 93 syn. nov. (original description); <xref ref-type="bibr" rid="B2">Batten 1977</xref>: 169 (remarks); <xref ref-type="bibr" rid="B24">Horák 2008</xref>: 96 (catalogue).</comment></tp:nomenclature-citation><tp:nomenclature-citation><tp:taxon-name>
                  <tp:taxon-name-part taxon-name-part-type="genus" reg="Mordellistena">Mordellistena</tp:taxon-name-part>
                  <tp:taxon-name-part taxon-name-part-type="species" reg="podlussanyi">podlussanyi</tp:taxon-name-part>
                </tp:taxon-name><comment>Czető, 1990: 26–29 syn. nov. (original description); <xref ref-type="bibr" rid="B24">Horák 2008</xref>: 100 (catalogue).</comment></tp:nomenclature-citation></tp:nomenclature-citation-list></tp:nomenclature><tp:treatment-sec sec-type="type locality" id="SECID0ECPAE"><title>Type locality.</title><p>Attalia [Turkey].</p></tp:treatment-sec><tp:treatment-sec sec-type="type material" id="SECID0EHPAE"><title>Type material examined.</title><p><italic><tp:taxon-name><tp:taxon-name-part taxon-name-part-type="genus" reg="Mordellistena">M.</tp:taxon-name-part><tp:taxon-name-part taxon-name-part-type="species" reg="hirtipes">hirtipes</tp:taxon-name-part></tp:taxon-name></italic>: LECTOTYPE (by designation of <xref ref-type="bibr" rid="B23">Horák (1990</xref>: 136)): 1 ♂, <abbrev xmlns:xlink="http://www.w3.org/1999/xlink" content-type="institution" xlink:title="Museum für Naturkunde der Humboldt Universität, Berlin, Germany" id="ABBRID0E6PAE" xlink:type="simple">MNHU</abbrev>: “Attalia Reitter [hand written] / <tp:taxon-name><tp:taxon-name-part taxon-name-part-type="genus" reg="Mordellistena"/><tp:taxon-name-part taxon-name-part-type="species" reg="hirtipes">hirtipes</tp:taxon-name-part></tp:taxon-name> Schils. [hand written] / Type [red label] / Zool. Mus. Berlin / [card with dissected genitalia] / LECTOTYPUS [red label] / <tp:taxon-name><tp:taxon-name-part taxon-name-part-type="genus" reg="Mordellistena">Mordellistena</tp:taxon-name-part><tp:taxon-name-part taxon-name-part-type="species" reg="hirtipes">hirtipes</tp:taxon-name-part></tp:taxon-name> Schils. J. Horák det. 1985”; PARALECTOTYPES (by designation of <xref ref-type="bibr" rid="B23">Horák (1990</xref>: 136)): 4 ♂♂, 3 ♀♀, <abbrev xmlns:xlink="http://www.w3.org/1999/xlink" content-type="institution" xlink:title="Museum für Naturkunde der Humboldt Universität, Berlin, Germany" id="ABBRID0E2QAE" xlink:type="simple">MNHU</abbrev>: “Attalia Reitter [hand written] / Coll. Schilsky / Type [red label] / Zool. Mus. Berlin / PARALECTOTYPUS [red label] / <tp:taxon-name><tp:taxon-name-part taxon-name-part-type="genus" reg="Mordellistena">Mordellistena</tp:taxon-name-part><tp:taxon-name-part taxon-name-part-type="species" reg="hirtipes">hirtipes</tp:taxon-name-part></tp:taxon-name> Schils. J. Horák det. 1985”; 17 ♂♂, 9 ♀♀, <abbrev xmlns:xlink="http://www.w3.org/1999/xlink" content-type="institution" xlink:title="Museum für Naturkunde der Humboldt Universität, Berlin, Germany" id="ABBRID0EKRAE" xlink:type="simple">MNHU</abbrev>: “♂ [or] ♀ / Coll. Schilsky / Type [red label] / Zool. Mus. Berlin / PARALECTOTYPUS [red label] / <tp:taxon-name><tp:taxon-name-part taxon-name-part-type="genus" reg="Mordellistena">Mordellistena</tp:taxon-name-part><tp:taxon-name-part taxon-name-part-type="species" reg="hirtipes">hirtipes</tp:taxon-name-part></tp:taxon-name> Schils. J. Horák det. 1985”; 1 ♀, <abbrev xmlns:xlink="http://www.w3.org/1999/xlink" content-type="institution" xlink:title="Museum für Naturkunde der Humboldt Universität, Berlin, Germany" id="ABBRID0EZRAE" xlink:type="simple">MNHU</abbrev>: “Syrien Kaifa. Reitter. / Coll. Schilsky / Type [red label] / Zool. Mus. Berlin / PARALECTOTYPUS [red label] / <tp:taxon-name><tp:taxon-name-part taxon-name-part-type="genus" reg="Mordellistena">Mordellistena</tp:taxon-name-part><tp:taxon-name-part taxon-name-part-type="species" reg="hirtipes">hirtipes</tp:taxon-name-part></tp:taxon-name> Schils. J. Horák det. 1985”; 1 ♀, <abbrev xmlns:xlink="http://www.w3.org/1999/xlink" content-type="institution" xlink:title="Museum für Naturkunde der Humboldt Universität, Berlin, Germany" id="ABBRID0EISAE" xlink:type="simple">MNHU</abbrev>: “Morea Hagios Wlassis Brenske / <tp:taxon-name><tp:taxon-name-part taxon-name-part-type="genus" reg="Mordellistena"/><tp:taxon-name-part taxon-name-part-type="species" reg="hirtipes">hirtipes</tp:taxon-name-part></tp:taxon-name> [hand written] / Type [red label] / Zool. Mus. Berlin / PARALECTOTYPUS [red label] / <tp:taxon-name><tp:taxon-name-part taxon-name-part-type="genus" reg="Mordellistena">Mordellistena</tp:taxon-name-part><tp:taxon-name-part taxon-name-part-type="species" reg="hirtipes">hirtipes</tp:taxon-name-part></tp:taxon-name> Schils. J. Horák det. 1985”. <italic><tp:taxon-name><tp:taxon-name-part taxon-name-part-type="genus" reg="Mordellistena">M.</tp:taxon-name-part><tp:taxon-name-part taxon-name-part-type="species" reg="aegea">aegea</tp:taxon-name-part></tp:taxon-name></italic>: HOLOTYPE: 1 ♂, <named-content xmlns:xlink="http://www.w3.org/1999/xlink" content-type="dwc:institutional_code" xlink:type="simple">MCST</named-content>: “Pod. Sper. Coo 7. VII.–VIII. [Podere sperimentale, Kos Island; hand written] / 7. VII.–VIII. Pod. Sper. Coo [hand written] / 19 [blue label] / [card with dissected median lobe] / Olo [hand written] Typus / [cover slides with dissected parameres and sternite VIII] / <tp:taxon-name><tp:taxon-name-part taxon-name-part-type="genus" reg="Mordellistena">Mordellistena</tp:taxon-name-part><tp:taxon-name-part taxon-name-part-type="species" reg="aegea">aegea</tp:taxon-name-part></tp:taxon-name> n. sp. DET. FRANCSCOLO / HOLOTYPUS <tp:taxon-name><tp:taxon-name-part taxon-name-part-type="genus" reg="Mordellistena">Mordellistena</tp:taxon-name-part><tp:taxon-name-part taxon-name-part-type="species" reg="aegea">aegea</tp:taxon-name-part></tp:taxon-name> Franciscolo, 1949 D. Selnekovič labelled 2018 / <tp:taxon-name><tp:taxon-name-part taxon-name-part-type="genus" reg="Mordellistena">Mordellistena</tp:taxon-name-part></tp:taxon-name> (s. str.) <tp:taxon-name><tp:taxon-name-part taxon-name-part-type="genus" reg="Mordellistena"/><tp:taxon-name-part taxon-name-part-type="species" reg="hirtipes">hirtipes</tp:taxon-name-part></tp:taxon-name> Schilsky, 1895 D. Selnekovič det. 2018”. <italic><tp:taxon-name><tp:taxon-name-part taxon-name-part-type="genus" reg="Mordellistena">M.</tp:taxon-name-part><tp:taxon-name-part taxon-name-part-type="species" reg="podlussanyi">podlussanyi</tp:taxon-name-part></tp:taxon-name></italic>: HOLOTYPE: 1 ♂, <named-content xmlns:xlink="http://www.w3.org/1999/xlink" content-type="dwc:institutional_code" xlink:type="simple">HNHM</named-content>: “♂ / [transparent plastic board with dissected genitalia] / Krotos KRÉTA / 1981. V. 12. leg. Podlussány / Holotypus <tp:taxon-name><tp:taxon-name-part taxon-name-part-type="genus" reg="Mordellistena">Mordellistena</tp:taxon-name-part><tp:taxon-name-part taxon-name-part-type="species" reg="podlussanyi">podlussanyi</tp:taxon-name-part></tp:taxon-name> Czető, 1988 [red label, hand written] / <tp:taxon-name><tp:taxon-name-part taxon-name-part-type="genus" reg="Mordellistena">Mordellistena</tp:taxon-name-part></tp:taxon-name> (s. str.) <tp:taxon-name><tp:taxon-name-part taxon-name-part-type="genus" reg="Mordellistena"/><tp:taxon-name-part taxon-name-part-type="species" reg="hirtipes">hirtipes</tp:taxon-name-part></tp:taxon-name> Schilsky, 1895 D. Selnekovič det. 2017”.</p></tp:treatment-sec><tp:treatment-sec sec-type="material" id="SECID0E3VAE"><title>Additional material examined.</title><p><bold>Croatia</bold>: 1 ♂, <named-content xmlns:xlink="http://www.w3.org/1999/xlink" content-type="dwc:institutional_code" xlink:type="simple">HNHM</named-content>: “Dalmatia leg. Endrödy-Younga / Dubrovnik Ins. Lokrum / 1958. VIII. 7. Kätscher / <tp:taxon-name><tp:taxon-name-part taxon-name-part-type="genus" reg="Mordellistena">Mordellistena</tp:taxon-name-part><tp:taxon-name-part taxon-name-part-type="species" reg="hirtipes">hirtipes</tp:taxon-name-part></tp:taxon-name> Schils. det. R. Batten 1979 / <tp:taxon-name><tp:taxon-name-part taxon-name-part-type="genus" reg="Mordellistena">Mordellistena</tp:taxon-name-part></tp:taxon-name> (s. str.) <tp:taxon-name><tp:taxon-name-part taxon-name-part-type="genus" reg="Mordellistena"/><tp:taxon-name-part taxon-name-part-type="species" reg="hirtipes">hirtipes</tp:taxon-name-part></tp:taxon-name> Schilsky, 1895 D. Selnekovič det. 2017”. <bold>Cyprus</bold>: 1 ♂, <named-content xmlns:xlink="http://www.w3.org/1999/xlink" content-type="dwc:institutional_code" xlink:type="simple">HNHM</named-content>: “Cyprus Laranka Glaszner / <tp:taxon-name><tp:taxon-name-part taxon-name-part-type="genus" reg="Mordellistena">Mordellistena</tp:taxon-name-part><tp:taxon-name-part taxon-name-part-type="species" reg="hirtipes">hirtipes</tp:taxon-name-part></tp:taxon-name> Schils. det. R. Batten 1979 / <tp:taxon-name><tp:taxon-name-part taxon-name-part-type="genus" reg="Mordellistena">Mordellistena</tp:taxon-name-part></tp:taxon-name> (s. str.) <tp:taxon-name><tp:taxon-name-part taxon-name-part-type="genus" reg="Mordellistena"/><tp:taxon-name-part taxon-name-part-type="species" reg="hirtipes">hirtipes</tp:taxon-name-part></tp:taxon-name> Schilsky, 1895 D. Selnekovič det. 2017”; 12 ♂♂, 2 ♀♀, <abbrev xmlns:xlink="http://www.w3.org/1999/xlink" xlink:title="collection of Dávid Selnekovič, Bratislava, Slovakia" id="ABBRID0ECYAE" xlink:type="simple">CSB</abbrev>: “Cyprus W, Limassol env., Germasogeia Reservoir <named-content xmlns:xlink="http://www.w3.org/1999/xlink" content-type="dwc:verbatimCoordinates" xlink:type="simple"><named-content content-type="geo-json" specific-use="{&#34;type&#34;:&#34;Point&#34;,&#34;coordinates&#34;:[33.093333,34.755278]}" id="NCID0EKYAE" xlink:type="simple">34°45'19"N, 33°05'36"E</named-content></named-content>, 27. IV. 2018 D. Selnekovič leg. / <tp:taxon-name><tp:taxon-name-part taxon-name-part-type="genus" reg="Mordellistena">Mordellistena</tp:taxon-name-part></tp:taxon-name> (s. str.) <tp:taxon-name><tp:taxon-name-part taxon-name-part-type="genus" reg="Mordellistena"/><tp:taxon-name-part taxon-name-part-type="species" reg="hirtipes">hirtipes</tp:taxon-name-part></tp:taxon-name> Schilsky, 1895 D. Selnekovič det. 2018”. <bold>Greece</bold>: 1 ♂, <abbrev xmlns:xlink="http://www.w3.org/1999/xlink" content-type="institution" xlink:title="Senckenberg Naturhistorische Sammlungen, Dresden, Germany" id="ABBRID0EAZAE" xlink:type="simple">SNSD</abbrev>: “♂ / Insel Rhodos 24.5.–5.8.62 / Stadt Rhodos Umg. Dr Mand / Genitalpräparat / MORDELLISTENA <tp:taxon-name><tp:taxon-name-part taxon-name-part-type="genus" reg="Mordellistena"/><tp:taxon-name-part taxon-name-part-type="species" reg="pseudohirtipes">pseudohirtipes</tp:taxon-name-part></tp:taxon-name> Erm. K. Ermisch det. 19 / <tp:taxon-name><tp:taxon-name-part taxon-name-part-type="genus" reg="Mordellistena">Mordellistena</tp:taxon-name-part></tp:taxon-name> (s. str.) <tp:taxon-name><tp:taxon-name-part taxon-name-part-type="genus" reg="Mordellistena"/><tp:taxon-name-part taxon-name-part-type="species" reg="hirtipes">hirtipes</tp:taxon-name-part></tp:taxon-name> Schilsky, 1895 D. Selnekovič det. 2017”; 1 ♂, <named-content xmlns:xlink="http://www.w3.org/1999/xlink" content-type="dwc:institutional_code" xlink:type="simple">HNHM</named-content>: “Crete Biró / Ins. Dia 25.–29. V. / <tp:taxon-name><tp:taxon-name-part taxon-name-part-type="genus" reg="Mordellistena">Mordellistena</tp:taxon-name-part><tp:taxon-name-part taxon-name-part-type="species" reg="hirtipes">hirtipes</tp:taxon-name-part></tp:taxon-name> Schils. det. R. Batten 1980 / <tp:taxon-name><tp:taxon-name-part taxon-name-part-type="genus" reg="Mordellistena">Mordellistena</tp:taxon-name-part></tp:taxon-name> (s. str.) <tp:taxon-name><tp:taxon-name-part taxon-name-part-type="genus" reg="Mordellistena"/><tp:taxon-name-part taxon-name-part-type="species" reg="hirtipes">hirtipes</tp:taxon-name-part></tp:taxon-name> Schilsky, 1895 D. Selnekovič det. 2017”. <bold>Montenegro</bold>: 3 ♂♂, 3 ♀♀, <abbrev xmlns:xlink="http://www.w3.org/1999/xlink" xlink:title="collection of Dávid Selnekovič, Bratislava, Slovakia" id="ABBRID0E41AE" xlink:type="simple">CSB</abbrev>: “Montenegro SW Bar city env. <named-content xmlns:xlink="http://www.w3.org/1999/xlink" content-type="dwc:verbatimCoordinates" xlink:type="simple"><named-content content-type="geo-json" specific-use="{&#34;type&#34;:&#34;Point&#34;,&#34;coordinates&#34;:[19.125833,42.132222]}" id="NCID0EF2AE" xlink:type="simple">42°07'56"N, 19°07'33"E</named-content></named-content>, 22. VI. 2011 D. Selnekovič / <tp:taxon-name><tp:taxon-name-part taxon-name-part-type="genus" reg="Mordellistena">Mordellistena</tp:taxon-name-part></tp:taxon-name> (s. str.) <tp:taxon-name><tp:taxon-name-part taxon-name-part-type="genus" reg="Mordellistena"/><tp:taxon-name-part taxon-name-part-type="species" reg="hirtipes">hirtipes</tp:taxon-name-part></tp:taxon-name> Schilsky, 1895 D. Selnekovič det. 2012”. 2 ♂♂, 3 ♀♀, <abbrev xmlns:xlink="http://www.w3.org/1999/xlink" xlink:title="collection of Dávid Selnekovič, Bratislava, Slovakia" id="ABBRID0EZ2AE" xlink:type="simple">CSB</abbrev>: “Montenegro SW Bar city–Volujica hill <named-content xmlns:xlink="http://www.w3.org/1999/xlink" content-type="dwc:verbatimCoordinates" xlink:type="simple"><named-content content-type="geo-json" specific-use="{&#34;type&#34;:&#34;Point&#34;,&#34;coordinates&#34;:[19.102778,242.071111]}" id="NCID0EB3AE" xlink:type="simple">242°04'16"N, 19°06'10"E</named-content></named-content>, 20. VI. 2011 D. Selnekovič / <tp:taxon-name><tp:taxon-name-part taxon-name-part-type="genus" reg="Mordellistena">Mordellistena</tp:taxon-name-part></tp:taxon-name> (s. str.) <tp:taxon-name><tp:taxon-name-part taxon-name-part-type="genus" reg="Mordellistena"/><tp:taxon-name-part taxon-name-part-type="species" reg="hirtipes">hirtipes</tp:taxon-name-part></tp:taxon-name> Schilsky, 1895 D. Selnekovič det. 2012”. 2 ♂♂, 2 ♀♀, <abbrev xmlns:xlink="http://www.w3.org/1999/xlink" xlink:title="collection of Dávid Selnekovič, Bratislava, Slovakia" id="ABBRID0EV3AE" xlink:type="simple">CSB</abbrev>: “Montenegro SW Bar city–Stari Bar <named-content xmlns:xlink="http://www.w3.org/1999/xlink" content-type="dwc:verbatimCoordinates" xlink:type="simple"><named-content content-type="geo-json" specific-use="{&#34;type&#34;:&#34;Point&#34;,&#34;coordinates&#34;:[19.132778,42.091944]}" id="NCID0E43AE" xlink:type="simple">42°05'31"N, 19°07'58"E</named-content></named-content>, D. Selnekovič 19. VI. 2011 / <tp:taxon-name><tp:taxon-name-part taxon-name-part-type="genus" reg="Mordellistena">Mordellistena</tp:taxon-name-part></tp:taxon-name> (s. str.) <tp:taxon-name><tp:taxon-name-part taxon-name-part-type="genus" reg="Mordellistena"/><tp:taxon-name-part taxon-name-part-type="species" reg="hirtipes">hirtipes</tp:taxon-name-part></tp:taxon-name> Schilsky, 1895 D. Selnekovič det. 2012”. 1 ♂, <abbrev xmlns:xlink="http://www.w3.org/1999/xlink" xlink:title="collection of Dávid Selnekovič, Bratislava, Slovakia" id="ABBRID0ER4AE" xlink:type="simple">CSB</abbrev>: “Montenegro SW Bar city, on <tp:taxon-name><tp:taxon-name-part taxon-name-part-type="genus" reg="Daucus">Daucus</tp:taxon-name-part></tp:taxon-name><named-content xmlns:xlink="http://www.w3.org/1999/xlink" content-type="dwc:verbatimCoordinates" xlink:type="simple"><named-content content-type="geo-json" specific-use="{&#34;type&#34;:&#34;Point&#34;,&#34;coordinates&#34;:[19.100000,42.100000]}" id="NCID0E64AE" xlink:type="simple">42°06'N, 19°06'E</named-content></named-content>, 19. VI. 2011 D. Selnekovič 2011 / <tp:taxon-name><tp:taxon-name-part taxon-name-part-type="genus" reg="Mordellistena">Mordellistena</tp:taxon-name-part></tp:taxon-name> (s. str.) <tp:taxon-name><tp:taxon-name-part taxon-name-part-type="genus" reg="Mordellistena"/><tp:taxon-name-part taxon-name-part-type="species" reg="hirtipes">hirtipes</tp:taxon-name-part></tp:taxon-name> Schilsky, 1895 D. Selnekovič det. 2012”. <bold>Spain</bold>: 1 ♂, 1 ♂, <abbrev xmlns:xlink="http://www.w3.org/1999/xlink" content-type="institution" xlink:title="Senckenberg Naturhistorische Sammlungen, Dresden, Germany" id="ABBRID0EV5AE" xlink:type="simple">SNSD</abbrev>: “Spanien, Prov. Gerona Tossa de mar A. Kampf, VII–VIII 35 / Paratypus <tp:taxon-name><tp:taxon-name-part taxon-name-part-type="genus" reg="Mordellistena">Mordellistena</tp:taxon-name-part><tp:taxon-name-part taxon-name-part-type="species" reg="geronensis">geronensis</tp:taxon-name-part></tp:taxon-name> Ermisch / <tp:taxon-name><tp:taxon-name-part taxon-name-part-type="genus" reg="Mordellistena">Mordellistena</tp:taxon-name-part></tp:taxon-name> (s. str.) <tp:taxon-name><tp:taxon-name-part taxon-name-part-type="genus" reg="Mordellistena"/><tp:taxon-name-part taxon-name-part-type="species" reg="hirtipes">hirtipes</tp:taxon-name-part></tp:taxon-name> Schilsky, 1895 D. Selnekovič det. 2017”. 1 ♂, <abbrev xmlns:xlink="http://www.w3.org/1999/xlink" content-type="institution" xlink:title="Senckenberg Naturhistorische Sammlungen, Dresden, Germany" id="ABBRID0ET6AE" xlink:type="simple">SNSD</abbrev>: “Nordostspanien Costa brava 27. 7. 53 Dr David / Paratypus / PARATYPUS <tp:taxon-name><tp:taxon-name-part taxon-name-part-type="genus" reg="Mordellistena">Mordellistena</tp:taxon-name-part></tp:taxon-name> (s. str.) <tp:taxon-name><tp:taxon-name-part taxon-name-part-type="genus" reg="Mordellistena"/><tp:taxon-name-part taxon-name-part-type="species" reg="geronensis">geronensis</tp:taxon-name-part></tp:taxon-name> Ermisch, 1977 Selnekovič labelled 2017 [red label] / <tp:taxon-name><tp:taxon-name-part taxon-name-part-type="genus" reg="Mordellistena">Mordellistena</tp:taxon-name-part></tp:taxon-name> (s. str.) <tp:taxon-name><tp:taxon-name-part taxon-name-part-type="genus" reg="Mordellistena"/><tp:taxon-name-part taxon-name-part-type="species" reg="hirtipes">hirtipes</tp:taxon-name-part></tp:taxon-name> Schilsky, 1895 D. Selnekovič det. 2017”.</p></tp:treatment-sec><tp:treatment-sec sec-type="Differential diagnosis" id="SECID0EXAAG"><title>Differential diagnosis.</title><p>Parameres of <italic><tp:taxon-name><tp:taxon-name-part taxon-name-part-type="genus" reg="Mordellistena">M.</tp:taxon-name-part><tp:taxon-name-part taxon-name-part-type="species" reg="hirtipes">hirtipes</tp:taxon-name-part></tp:taxon-name></italic> are shorter in proportion to the body dimensions than in <italic><tp:taxon-name><tp:taxon-name-part taxon-name-part-type="genus" reg="Mordellistena">M.</tp:taxon-name-part><tp:taxon-name-part taxon-name-part-type="species" reg="pseudohirtipes">pseudohirtipes</tp:taxon-name-part></tp:taxon-name></italic> and <italic><tp:taxon-name><tp:taxon-name-part taxon-name-part-type="genus" reg="Mordellistena">M.</tp:taxon-name-part><tp:taxon-name-part taxon-name-part-type="species" reg="purpurascens">purpurascens</tp:taxon-name-part></tp:taxon-name></italic> (<abbrev xmlns:xlink="http://www.w3.org/1999/xlink" xlink:title="elytral length" id="ABBRID0E5BAG" xlink:type="simple">EL</abbrev>/<abbrev xmlns:xlink="http://www.w3.org/1999/xlink" xlink:title="length of left paramere" id="ABBRID0ECCAG" xlink:type="simple">LPrL</abbrev> ratio in <italic><tp:taxon-name><tp:taxon-name-part taxon-name-part-type="genus" reg="Mordellistena">M.</tp:taxon-name-part><tp:taxon-name-part taxon-name-part-type="species" reg="hirtipes">hirtipes</tp:taxon-name-part></tp:taxon-name></italic>: 7.87–9.17 (8.48 ± 0.40, n = 14), <italic><tp:taxon-name><tp:taxon-name-part taxon-name-part-type="genus" reg="Mordellistena">M.</tp:taxon-name-part><tp:taxon-name-part taxon-name-part-type="species" reg="pseudohirtipes">pseudohirtipes</tp:taxon-name-part></tp:taxon-name></italic>: 4.65–7.17 (5.89 ± 0.71, n = 25) and <italic><tp:taxon-name><tp:taxon-name-part taxon-name-part-type="genus" reg="Mordellistena">M.</tp:taxon-name-part><tp:taxon-name-part taxon-name-part-type="species" reg="purpurascens">purpurascens</tp:taxon-name-part></tp:taxon-name></italic>: 4.42–5.84 (4.98 ± 0.35, n = 19); <abbrev xmlns:xlink="http://www.w3.org/1999/xlink" xlink:title="elytral length" id="ABBRID0EHDAG" xlink:type="simple">EL</abbrev>/<abbrev xmlns:xlink="http://www.w3.org/1999/xlink" xlink:title="length of right paramere" id="ABBRID0ELDAG" xlink:type="simple">RPrL</abbrev> ratio in <italic><tp:taxon-name><tp:taxon-name-part taxon-name-part-type="genus" reg="Mordellistena">M.</tp:taxon-name-part><tp:taxon-name-part taxon-name-part-type="species" reg="hirtipes">hirtipes</tp:taxon-name-part></tp:taxon-name></italic>: 10.07–11.89 (11.10 ± 0.50, n = 14), <italic><tp:taxon-name><tp:taxon-name-part taxon-name-part-type="genus" reg="Mordellistena">M.</tp:taxon-name-part><tp:taxon-name-part taxon-name-part-type="species" reg="pseudohirtipes">pseudohirtipes</tp:taxon-name-part></tp:taxon-name></italic>: 5.91–8.63 (7.42 ± 0.72, n = 25) and <italic><tp:taxon-name><tp:taxon-name-part taxon-name-part-type="genus" reg="Mordellistena">M.</tp:taxon-name-part><tp:taxon-name-part taxon-name-part-type="species" reg="purpurascens">purpurascens</tp:taxon-name-part></tp:taxon-name></italic>: 5.57–6.94 (6.19 ± 0.41 n = 19). Ventral branch of the right paramere is in <italic><tp:taxon-name><tp:taxon-name-part taxon-name-part-type="genus" reg="Mordellistena">M.</tp:taxon-name-part><tp:taxon-name-part taxon-name-part-type="species" reg="hirtipes">hirtipes</tp:taxon-name-part></tp:taxon-name></italic> (Fig. <xref ref-type="fig" rid="F3">5D–G</xref>) usually distinctly shorter than the dorsal one whereas in <italic><tp:taxon-name><tp:taxon-name-part taxon-name-part-type="genus" reg="Mordellistena">M.</tp:taxon-name-part><tp:taxon-name-part taxon-name-part-type="species" reg="pseudohirtipes">pseudohirtipes</tp:taxon-name-part></tp:taxon-name></italic> (Fig. <xref ref-type="fig" rid="F4">6E–H</xref>) and <italic><tp:taxon-name><tp:taxon-name-part taxon-name-part-type="genus" reg="Mordellistena">M.</tp:taxon-name-part><tp:taxon-name-part taxon-name-part-type="species" reg="purpurascens">purpurascens</tp:taxon-name-part></tp:taxon-name></italic> (Fig. <xref ref-type="fig" rid="F5">7G–J</xref>) it is subequal or longer. Basal part of the left paramere is in <italic><tp:taxon-name><tp:taxon-name-part taxon-name-part-type="genus" reg="Mordellistena">M.</tp:taxon-name-part><tp:taxon-name-part taxon-name-part-type="species" reg="hirtipes">hirtipes</tp:taxon-name-part></tp:taxon-name></italic> (Fig. <xref ref-type="fig" rid="F3">5D–G</xref>) distinctly shorter than in <italic><tp:taxon-name><tp:taxon-name-part taxon-name-part-type="genus" reg="Mordellistena">M.</tp:taxon-name-part><tp:taxon-name-part taxon-name-part-type="species" reg="purpurascens">purpurascens</tp:taxon-name-part></tp:taxon-name></italic> (Fig. <xref ref-type="fig" rid="F5">7G–J</xref>). Sides of elytra less convergent apically than in <italic><tp:taxon-name><tp:taxon-name-part taxon-name-part-type="genus" reg="Mordellistena">M.</tp:taxon-name-part><tp:taxon-name-part taxon-name-part-type="species" reg="pseudohirtipes">pseudohirtipes</tp:taxon-name-part></tp:taxon-name></italic> and <italic><tp:taxon-name><tp:taxon-name-part taxon-name-part-type="genus" reg="Mordellistena">M.</tp:taxon-name-part><tp:taxon-name-part taxon-name-part-type="species" reg="purpurascens">purpurascens</tp:taxon-name-part></tp:taxon-name></italic>. Terminal maxillary palpomere in females shorter and broader, its inner angle is more acute (Fig. <xref ref-type="fig" rid="F2">4B</xref>) than in <italic><tp:taxon-name><tp:taxon-name-part taxon-name-part-type="genus" reg="Mordellistena">M.</tp:taxon-name-part><tp:taxon-name-part taxon-name-part-type="species" reg="pseudohirtipes">pseudohirtipes</tp:taxon-name-part></tp:taxon-name></italic> (Fig. <xref ref-type="fig" rid="F4">6D</xref>) and <italic><tp:taxon-name><tp:taxon-name-part taxon-name-part-type="genus" reg="Mordellistena">M.</tp:taxon-name-part><tp:taxon-name-part taxon-name-part-type="species" reg="purpurascens">purpurascens</tp:taxon-name-part></tp:taxon-name></italic> (Fig. <xref ref-type="fig" rid="F5">7D</xref>).</p></tp:treatment-sec><tp:treatment-sec sec-type="redescription" id="SECID0ETIAG"><title>Redescription.</title><p>Measurements: <abbrev xmlns:xlink="http://www.w3.org/1999/xlink" xlink:title="total length" id="ABBRID0EZIAG" xlink:type="simple">TL</abbrev>: ♂♂ 3.21–3.95 mm (3.51 ± 0.24 mm, n = 13), ♀♀ 2.79–4.68 mm (3.44 ± 0.52 mm, n = 9); <abbrev xmlns:xlink="http://www.w3.org/1999/xlink" xlink:title="length of head" id="ABBRID0E4IAG" xlink:type="simple">HL</abbrev>: ♂♂ 0.72–0.93 mm (0.81 ± 0.06 mm, n = 14), ♀♀ 0.67–0.80 mm (0.74 ± 0.04 mm, n = 9); <abbrev xmlns:xlink="http://www.w3.org/1999/xlink" xlink:title="width of head" id="ABBRID0EBJAG" xlink:type="simple">HW</abbrev>: ♂♂ 0.87–1.02 mm (0.94 ± 0.05 mm, n = 14), ♀♀ 0.77–0.96 mm (0.87 ± 0.06 mm, n = 9); <abbrev xmlns:xlink="http://www.w3.org/1999/xlink" xlink:title="length of pronotum" id="ABBRID0EFJAG" xlink:type="simple">PL</abbrev>: ♂♂ 1.04–1.33 mm (1.17 ± 0.11 mm, n = 14), ♀♀ 0.94–1.20 mm (1.09 ± 0.08 mm, n = 9); <abbrev xmlns:xlink="http://www.w3.org/1999/xlink" xlink:title="width of pronotum" id="ABBRID0EJJAG" xlink:type="simple">PW</abbrev>: ♂♂ 1.06–1.37 mm (1.23 ± 0.10 mm, n = 14), ♀♀ 0.98–1.29 mm (1.16 ± 0.10 mm, n = 9); <abbrev xmlns:xlink="http://www.w3.org/1999/xlink" xlink:title="elytral length" id="ABBRID0ENJAG" xlink:type="simple">EL</abbrev>: ♂♂ 2.34–2.96 mm (2.65 ± 0.19 mm, n = 14), ♀♀ 2.08–2.79 mm (2.48 ± 0.21 mm, n = 9); <abbrev xmlns:xlink="http://www.w3.org/1999/xlink" xlink:title="elytral width" id="ABBRID0ERJAG" xlink:type="simple">EW</abbrev>: ♂♂ 1.10–1.43 mm (1.25 ± 0.11 mm, n = 14), ♀♀ 1.10–1.36 mm (1.23 ± 0.09 mm, n = 9); <abbrev xmlns:xlink="http://www.w3.org/1999/xlink" xlink:title="length of protibiae" id="ABBRID0EVJAG" xlink:type="simple">PTiL</abbrev>: ♂♂ 0.70–0.87 mm (0.77 ± 0.05 mm, n = 14), ♀♀ 0.56–0.73 mm (0.65 ± 0.06 mm, n = 9); <abbrev xmlns:xlink="http://www.w3.org/1999/xlink" xlink:title="length of protarsi" id="ABBRID0EZJAG" xlink:type="simple">PTrL</abbrev>: ♂♂ 0.65–0.74 mm (0.71 ± 0.03 mm, n = 11), ♀♀ 0.57–0.66 mm (0.63 ± 0.03 mm, n = 7); <abbrev xmlns:xlink="http://www.w3.org/1999/xlink" xlink:title="length of mesotibiae" id="ABBRID0E4JAG" xlink:type="simple">MsTiL</abbrev>: ♂♂ 0.83–1.10 mm (0.97 ± 0.08 mm, n = 14), ♀♀ 0.78–1.01 mm (0.87 ± 0.07 mm, n = 9); <abbrev xmlns:xlink="http://www.w3.org/1999/xlink" xlink:title="length of mesotarsi" id="ABBRID0EBKAG" xlink:type="simple">MsTrL</abbrev>: ♂♂ 1.06–1.30 mm (1.16 ± 0.06 mm, n = 11), ♀♀ 0.91–1.13 mm (1.05 ± 0.07 mm, n = 9); <abbrev xmlns:xlink="http://www.w3.org/1999/xlink" xlink:title="length of metatibiae" id="ABBRID0EFKAG" xlink:type="simple">MtTiL</abbrev>: ♂♂ 0.69–0.91 mm (0.81 ± 0.05 mm, n = 14), ♀♀ 0.66–0.86 mm (0.76 ± 0.06 mm, n = 9); <abbrev xmlns:xlink="http://www.w3.org/1999/xlink" xlink:title="length of metatarsi" id="ABBRID0EJKAG" xlink:type="simple">MtTrL</abbrev>: ♂♂ 1.48–1.87 mm (1.67 ± 0.11 mm, n = 10), ♀♀ 1.33–1.69 mm (1.51 ± 0.11 mm, n = 9); <abbrev xmlns:xlink="http://www.w3.org/1999/xlink" xlink:title="length of pygidium" id="ABBRID0ENKAG" xlink:type="simple">PygL</abbrev>: ♂♂ 1.42–1.85 mm (1.58 ± 0.12 mm, n = 13), ♀♀ 1.17–1.56 mm (1.37 ± 0.12 mm, n = 9); <abbrev xmlns:xlink="http://www.w3.org/1999/xlink" xlink:title="length of terminal abdominal ventrite" id="ABBRID0ERKAG" xlink:type="simple">TVtL</abbrev>: ♂♂ 0.54–0.87 mm (0.68 ± 0.10 mm, n = 13), ♀♀ 0.44–0.79 mm (0.63 ± 0.11 mm, n = 9); <abbrev xmlns:xlink="http://www.w3.org/1999/xlink" xlink:title="length of left paramere" id="ABBRID0EVKAG" xlink:type="simple">LPrL</abbrev>: 0.29–0.35 mm (0.31 ± 0.02 mm, n = 14); <abbrev xmlns:xlink="http://www.w3.org/1999/xlink" xlink:title="length of right paramere" id="ABBRID0EZKAG" xlink:type="simple">RPrL</abbrev>: 0.22–0.26 mm (0.24 ± 0.01 mm, n = 14); <abbrev xmlns:xlink="http://www.w3.org/1999/xlink" xlink:title="length of sternite VIII" id="ABBRID0E4KAG" xlink:type="simple">St8L</abbrev>: ♂♂ 0.57–0.63 mm (n = 2); <abbrev xmlns:xlink="http://www.w3.org/1999/xlink" xlink:title="width of sternite VIII" id="ABBRID0EBLAG" xlink:type="simple">St8W</abbrev>: ♂♂ 0.38–0.40 mm (n = 2).</p><p>Habitus illustrated in Fig. <xref ref-type="fig" rid="F1">1</xref>. Body slender, widest at the end of anterior third of elytra. Integument black. Head and pronotum covered with yellowish pubescence; pubescence on elytra yellowish in proximal half, gradually darkened towards apices, sometimes with reddish or violet metallic sheen; venter covered with yellowish pubescence, darkened along posterior margins of ventrites 3–5.</p><fig id="F1" position="float" orientation="portrait"><label>Figures 1–3.</label><caption><p><bold>1</bold><italic><tp:taxon-name><tp:taxon-name-part taxon-name-part-type="genus" reg="Mordellistena">Mordellistena</tp:taxon-name-part><tp:taxon-name-part taxon-name-part-type="species" reg="hirtipes">hirtipes</tp:taxon-name-part></tp:taxon-name></italic> Schilsky, 1895, male <bold>2</bold><italic><tp:taxon-name><tp:taxon-name-part taxon-name-part-type="genus" reg="Mordellistena">M.</tp:taxon-name-part><tp:taxon-name-part taxon-name-part-type="species" reg="pseudohirtipes">pseudohirtipes</tp:taxon-name-part></tp:taxon-name></italic> Ermisch, 1965, male <bold>3</bold><italic><tp:taxon-name><tp:taxon-name-part taxon-name-part-type="genus" reg="Mordellistena">M.</tp:taxon-name-part><tp:taxon-name-part taxon-name-part-type="species" reg="geronensis">geronensis</tp:taxon-name-part></tp:taxon-name></italic> Ermisch, 1977, male. Scale bar: 0.50 mm.</p></caption><graphic xmlns:xlink="http://www.w3.org/1999/xlink" xlink:href="zookeys-854-089-g001.jpg" position="float" orientation="portrait" xlink:type="simple" id="oo_309065.jpg"/></fig><p>Head moderately convex dorsally, wider than long, widest before middle, <abbrev xmlns:xlink="http://www.w3.org/1999/xlink" xlink:title="width of head" id="ABBRID0EBNAG" xlink:type="simple">HW</abbrev>/<abbrev xmlns:xlink="http://www.w3.org/1999/xlink" xlink:title="length of head" id="ABBRID0EFNAG" xlink:type="simple">HL</abbrev> ratio: ♂♂ 1.10–1.23 (1.17 ± 0.04, n = 14), ♀♀ 1.13–1.23 (1.17 ± 0.03, n = 9). Dorsal surface with microreticulation and small round punctures bearing short setae; ventral surface with transverse microreticulation and sparse, small punctures bearing short setae; small medial triangular part before gula without punctures. Occipital margin rounded in dorsal aspect, straight or slightly concave if seen from behind. Eyes oval, finely faceted with short interfacetal setae. Anterior margin of clypeus straight. Labrum transverse, approximately two times as wide as long, anterior margin straight; surface with microreticulation and small, round punctures bearing short setae. Antennae rather long, slightly serrate (Fig. <xref ref-type="fig" rid="F3">5A, B</xref>); antennomeres I–IV subequal in length, slightly shorter and slenderer than following ones; antennomeres V–X in males 1.40–1.60×, in females 1.20–1.30× as long as wide; antennomere XI oval, ~2.30× as long as wide. Mandibles symmetrical, bidentate, lateral portions microreticulated with short setae, outer distal portion with group of seven long sensilla; mola well developed, minutely dentate; prostheca well developed, setose. Galea gradually expanded toward apex, covered with apically expanded sensilla; lacinia setose medio-apically, reaching half of length of galea. Maxillary palpomere II distinctly expanded with long setae on ventral side in males (Fig. <xref ref-type="fig" rid="F2">4A</xref>); not expanded, without long setae in females (Fig. <xref ref-type="fig" rid="F2">4B</xref>); maxillary palpomere III short, ~1.50× as long as wide; terminal maxillary palpomere broadly securiform, inner angle situated around middle, <abbrev xmlns:xlink="http://www.w3.org/1999/xlink" xlink:title="length of terminal segment of maxillary palpi" id="ABBRID0EVNAG" xlink:type="simple">TPalL</abbrev>/<abbrev xmlns:xlink="http://www.w3.org/1999/xlink" xlink:title="width of terminal segment of maxillary palpi" id="ABBRID0EZNAG" xlink:type="simple">TPalW</abbrev> ratio: ♂♂ 1.95–2.20 (2.09 ± 0.09, n = 14), ♀♀ 1.95–2.20 (2.10 ± 0.08, n = 9). Terminal labial palpomere fusiform, bearing sparse long sensilla on whole surface, and group of short sensilla at apex (Fig. <xref ref-type="fig" rid="F3">5C</xref>).</p><fig id="F2" position="float" orientation="portrait"><label>Figure 4.</label><caption><p><italic><tp:taxon-name><tp:taxon-name-part taxon-name-part-type="genus" reg="Mordellistena">Mordellistena</tp:taxon-name-part><tp:taxon-name-part taxon-name-part-type="species" reg="hirtipes">hirtipes</tp:taxon-name-part></tp:taxon-name></italic> Schilsky, 1895, maxillary palpi: <bold>A</bold> male <bold>B</bold> female. Scale bar 0.10 mm.</p></caption><graphic xmlns:xlink="http://www.w3.org/1999/xlink" xlink:href="zookeys-854-089-g002.jpg" position="float" orientation="portrait" xlink:type="simple" id="oo_309066.jpg"/></fig><fig id="F3" position="float" orientation="portrait"><label>Figure 5.</label><caption><p><italic><tp:taxon-name><tp:taxon-name-part taxon-name-part-type="genus" reg="Mordellistena">Mordellistena</tp:taxon-name-part><tp:taxon-name-part taxon-name-part-type="species" reg="hirtipes">hirtipes</tp:taxon-name-part></tp:taxon-name></italic> Schilsky, 1895: <bold>A</bold> antenna, male <bold>B</bold> antenna, female <bold>C</bold> labial palpus, female <bold>D</bold> parameres, lectotype <bold>E</bold> parameres, holotype of <italic><tp:taxon-name><tp:taxon-name-part taxon-name-part-type="genus" reg="Mordellistena">M.</tp:taxon-name-part><tp:taxon-name-part taxon-name-part-type="species" reg="podlussanyi">podlussanyi</tp:taxon-name-part></tp:taxon-name></italic><bold>F</bold> parameres, Greece <bold>G</bold> parameres, Spain <bold>H</bold> aedeagal median lobe <bold>I</bold> sternite VIII, male <bold>J</bold> sternite VIII, female.</p></caption><graphic xmlns:xlink="http://www.w3.org/1999/xlink" xlink:href="zookeys-854-089-g003.jpg" position="float" orientation="portrait" xlink:type="simple" id="oo_309067.jpg"/></fig><p>Pronotum moderately convex, approximately as long as wide, widest just behind middle, <abbrev xmlns:xlink="http://www.w3.org/1999/xlink" xlink:title="width of pronotum" id="ABBRID0EWQAG" xlink:type="simple">PW</abbrev>/<abbrev xmlns:xlink="http://www.w3.org/1999/xlink" xlink:title="length of pronotum" id="ABBRID0E1QAG" xlink:type="simple">PL</abbrev> ratio: ♂♂ 1.00–1.09 (1.05 ± 0.03, n = 14), ♀♀ 1.02–1.07 (1.06 ± 0.02, n = 9). Surface finely microreticulate, with small, rasp-like punctures bearing flat seta. Anterior margin rounded, slightly produced mesally, anterior angles broadly rounded; lateral carinae emarginated in lateral aspect; posterior margin forming short mesal lobe, emarginated before posterior angles; posterior angles rectangular in lateral aspect. Posterior marginal bead interrupted before posterior angles. Hypomeron triangular with round concavity posteriorly. Prosternum in front of procoxae narrow, expanded laterally; prosternal process incomplete, narrow, slightly constricted in the middle. Scutellar shield small, triangular, covered with small, round punctures bearing short setae. Mesoventral process ~0.50× as wide as mesofemur, parallel-sided, truncate at apex. Metaventrite strongly convex in the middle; surface weakly microreticulated with small, transversally confluent, rasp-like punctures; posterior margin in the produced mesally; discrimen rather indistinct. Metanepisternum trapezoidal, narrowed posteriorly, dorsal margin emarginated, ventral margin straight.</p><p>Elytra long, narrow, widest in anterior 1/3, <abbrev xmlns:xlink="http://www.w3.org/1999/xlink" xlink:title="elytral length" id="ABBRID0EARAG" xlink:type="simple">EL</abbrev>/<abbrev xmlns:xlink="http://www.w3.org/1999/xlink" xlink:title="elytral width" id="ABBRID0EERAG" xlink:type="simple">EW</abbrev> ratio: ♂♂ 2.02–2.26 (2.12 ± 0.08, n = 14), ♀♀ 1.88–2.07 (2.01 ± 0.05, n = 9). Surface with weak transverse microreticulation and rasp-like punctures bearing flat setae. Lateral margins regularly rounded, apices separately rounded.</p><p>Protibiae in males expanded basally, bearing fringe of long setae in basal 1/3; <abbrev xmlns:xlink="http://www.w3.org/1999/xlink" xlink:title="length of protibiae" id="ABBRID0EKRAG" xlink:type="simple">PTiL</abbrev>/<abbrev xmlns:xlink="http://www.w3.org/1999/xlink" xlink:title="length of protarsi" id="ABBRID0EORAG" xlink:type="simple">PTrL</abbrev> ratio: ♂♂ 1.02–1.17 (1.08 ± 0.05, n = 11), ♀♀ 0.95–1.12 (1.03 ± 0.05, n = 7). Protarsomere I as long as two following tarsomeres combined; protarsomere IV simple, parallel-sided, shallowly emarginate at apex. Claws on protarsi with three, on meso and metatarsi with four denticles. Mesotibiae slightly bent inwards; mesotarsus longer than tibia, <abbrev xmlns:xlink="http://www.w3.org/1999/xlink" xlink:title="length of mesotibiae" id="ABBRID0ESRAG" xlink:type="simple">MsTiL</abbrev>/<abbrev xmlns:xlink="http://www.w3.org/1999/xlink" xlink:title="length of mesotarsi" id="ABBRID0EWRAG" xlink:type="simple">MsTrL</abbrev> ratio: ♂♂ 0.78–0.89 (0.82 ± 0.03, n = 11), ♀♀ 0.79–0.90 (0.83 ± 0.03, n = 9). Metacoxae large, anterior margin straight, posterior margin broadly rounded. Metatibiae bearing short subapical ridge and 3–4 lateral ridges parallel with apical margin of tibia, reaching 1/3 of tibial width. Metatibial spurs black, inner one ~1.30× as long as outer one. Metatarsomere I bearing 4–5 short ridges, metatarsomere II bearing 2–3 ridges, metatarsomeres III and IV without ridges. Metatarsus ~2.00× as long as metatibia, <abbrev xmlns:xlink="http://www.w3.org/1999/xlink" xlink:title="length of metatarsi" id="ABBRID0E1RAG" xlink:type="simple">MtTrL</abbrev>/<abbrev xmlns:xlink="http://www.w3.org/1999/xlink" xlink:title="length of metatibiae" id="ABBRID0E5RAG" xlink:type="simple">MtTiL</abbrev> ratio: ♂♂ 1.97–2.18 (2.07 ± 0.06, n = 10), ♀♀ 1.89–2.11 (1.98 ± 0.06, n = 9).</p><p>Pygidium long, slender, narrowly truncate at apex, <abbrev xmlns:xlink="http://www.w3.org/1999/xlink" xlink:title="length of pygidium" id="ABBRID0EESAG" xlink:type="simple">PygL</abbrev>/<abbrev xmlns:xlink="http://www.w3.org/1999/xlink" xlink:title="length of terminal abdominal ventrite" id="ABBRID0EISAG" xlink:type="simple">TVtL</abbrev> ratio: ♂♂ 2.00–3.04 (2.36 ± 0.26, n = 13), ♀♀ 1.76–3.14 (2.22 ± 0.37, n = 9). Apical margin of terminal abdominal ventrite arcuate.</p><p>Male genitalia: sternite VIII with long setae in apical part, apical margin produced and weakly bilobed mesally (Fig. <xref ref-type="fig" rid="F3">5I</xref>), <abbrev xmlns:xlink="http://www.w3.org/1999/xlink" xlink:title="length of sternite VIII" id="ABBRID0ESSAG" xlink:type="simple">St8L</abbrev>/<abbrev xmlns:xlink="http://www.w3.org/1999/xlink" xlink:title="width of sternite VIII" id="ABBRID0EWSAG" xlink:type="simple">St8W</abbrev> ratio: ♂♂ 1.49–1.59 (n = 2). Sternite IX long, slender, arrow-shaped, with medial longitudinal keel at apex. Parameres (Fig. <xref ref-type="fig" rid="F3">5D–G</xref>) rather short, <abbrev xmlns:xlink="http://www.w3.org/1999/xlink" xlink:title="elytral length" id="ABBRID0E5SAG" xlink:type="simple">EL</abbrev>/<abbrev xmlns:xlink="http://www.w3.org/1999/xlink" xlink:title="length of left paramere" id="ABBRID0ECTAG" xlink:type="simple">LPrL</abbrev> ratio: 7.87–9.17 (8.48 ± 0.40, n = 14); <abbrev xmlns:xlink="http://www.w3.org/1999/xlink" xlink:title="elytral length" id="ABBRID0EGTAG" xlink:type="simple">EL</abbrev>/<abbrev xmlns:xlink="http://www.w3.org/1999/xlink" xlink:title="length of right paramere" id="ABBRID0EKTAG" xlink:type="simple">RPrL</abbrev> ratio: 10.07–11.89 (11.10 ± 0.50, n = 14); <abbrev xmlns:xlink="http://www.w3.org/1999/xlink" xlink:title="length of left paramere" id="ABBRID0EOTAG" xlink:type="simple">LPrL</abbrev>/<abbrev xmlns:xlink="http://www.w3.org/1999/xlink" xlink:title="length of right paramere" id="ABBRID0ESTAG" xlink:type="simple">RPrL</abbrev> ratio: 1.24–1.37 (1.31 ± 0.04, n = 14). Left paramere with short basal part, <abbrev xmlns:xlink="http://www.w3.org/1999/xlink" xlink:title="length of left paramere" id="ABBRID0EWTAG" xlink:type="simple">LPrL</abbrev>/<abbrev xmlns:xlink="http://www.w3.org/1999/xlink" xlink:title="basal part of left paramere length" id="ABBRID0E1TAG" xlink:type="simple">BLPr</abbrev> ratio: 1.88–2.12 (1.98 ± 0.08, n = 14); dorsal branch expanded and obliquely truncate apically; ventral branch slender, slightly bent medially, pointed at apex. Right paramere rather short, ventral branch distinctly shorter than dorsal one, dorsally bent; dorsal branch expanded and rounded apically. Median lobe long, slender, apical part slightly expanded (Fig. <xref ref-type="fig" rid="F3">5H</xref>). Phallobase with short tubular process (approximately 1/6 of total length) and long, slender furca.</p><p>Female genitalia: sternite VIII with apical protuberance and long setae alongside apical and lateral margins, spiculum ventrale short, broadly clavate (Fig. <xref ref-type="fig" rid="F3">5J</xref>); <abbrev xmlns:xlink="http://www.w3.org/1999/xlink" xlink:title="length of sternite VIII" id="ABBRID0EIUAG" xlink:type="simple">St8L</abbrev>/<abbrev xmlns:xlink="http://www.w3.org/1999/xlink" xlink:title="width of sternite VIII" id="ABBRID0EMUAG" xlink:type="simple">St8W</abbrev> ratio: ♀ 1.36 (n = 1).</p></tp:treatment-sec><tp:treatment-sec sec-type="Sexual dimorphism" id="SECID0EQUAG"><title>Sexual dimorphism.</title><p>Females are usually more robust; with shorter antennae. Maxillary palpomere II is not expanded in females and without long setae on ventral side. Terminal maxillary palpomere is shorter in females, with angles more rounded. Protibiae are not expanded in females, without long setae in basal portion.</p></tp:treatment-sec><tp:treatment-sec sec-type="distribution" id="SECID0EVUAG"><title>Distribution.</title><p>Croatia, Cyprus, France, Greece, Iran, Israel, Jordan, Macedonia, Montenegro, Romania, Spain, Syria, Turkey, Turkmenistan, Ukraine. <italic><tp:taxon-name><tp:taxon-name-part taxon-name-part-type="genus" reg="Mordellistena">Mordellistena</tp:taxon-name-part><tp:taxon-name-part taxon-name-part-type="species" reg="hirtipes">hirtipes</tp:taxon-name-part></tp:taxon-name></italic> is reported here for the first time from Croatia, Montenegro, and Spain. <xref ref-type="bibr" rid="B6">Csiki (1915)</xref> mentioned also “Österreich” (Austria); however, this information is probably based on a misidentification.</p></tp:treatment-sec><tp:treatment-sec sec-type="biology" id="SECID0EKVAG"><title>Biology.</title><p>Adults were found on the flowers of <italic><tp:taxon-name><tp:taxon-name-part taxon-name-part-type="genus" reg="Daucus">Daucus</tp:taxon-name-part></tp:taxon-name></italic> sp. (<tp:taxon-name><tp:taxon-name-part taxon-name-part-type="family">Apiaceae</tp:taxon-name-part></tp:taxon-name>) and <italic><tp:taxon-name><tp:taxon-name-part taxon-name-part-type="genus" reg="Helichrysum">Helichrysum</tp:taxon-name-part></tp:taxon-name></italic> sp. (<tp:taxon-name><tp:taxon-name-part taxon-name-part-type="family">Asteraceae</tp:taxon-name-part></tp:taxon-name>) on dry grasslands and in urban environment.</p></tp:treatment-sec><tp:treatment-sec sec-type="remarks" id="SECID0EIWAG"><title>Remarks.</title><p><xref ref-type="bibr" rid="B15">Franciscolo (1949)</xref> described <italic><tp:taxon-name><tp:taxon-name-part taxon-name-part-type="genus" reg="Mordellistena">M.</tp:taxon-name-part><tp:taxon-name-part taxon-name-part-type="species" reg="aegea">aegea</tp:taxon-name-part></tp:taxon-name></italic> based on three specimens from Kos island (Greece). <xref ref-type="bibr" rid="B2">Batten (1977)</xref> mentioned that this species does not belong to the <italic><tp:taxon-name><tp:taxon-name-part taxon-name-part-type="genus" reg="Mordellistena"/><tp:taxon-name-part taxon-name-part-type="species" reg="micans">micans</tp:taxon-name-part></tp:taxon-name></italic> group because the antennomere IV and V are equal in length. Examination of holotype revealed that this specimen belongs to <italic><tp:taxon-name><tp:taxon-name-part taxon-name-part-type="genus" reg="Mordellistena">M.</tp:taxon-name-part><tp:taxon-name-part taxon-name-part-type="species" reg="hirtipes">hirtipes</tp:taxon-name-part></tp:taxon-name></italic>. We consider this taxon as a junior synonym of <italic><tp:taxon-name><tp:taxon-name-part taxon-name-part-type="genus" reg="Mordellistena">M.</tp:taxon-name-part><tp:taxon-name-part taxon-name-part-type="species" reg="hirtipes">hirtipes</tp:taxon-name-part></tp:taxon-name></italic>.</p><p><xref ref-type="bibr" rid="B7">Czető (1990)</xref> described <italic><tp:taxon-name><tp:taxon-name-part taxon-name-part-type="genus" reg="Mordellistena">M.</tp:taxon-name-part><tp:taxon-name-part taxon-name-part-type="species" reg="podlussanyi">podlussanyi</tp:taxon-name-part></tp:taxon-name></italic> based on a single male specimen from Crete. He mentioned in the original description that the maxillary palpomere II is not dilated. Examination of the holotype actually revealed, that the palpomere is expanded, and any other differences which could separate this taxon from <italic><tp:taxon-name><tp:taxon-name-part taxon-name-part-type="genus" reg="Mordellistena">M.</tp:taxon-name-part><tp:taxon-name-part taxon-name-part-type="species" reg="hirtipes">hirtipes</tp:taxon-name-part></tp:taxon-name></italic> were found. This interpretation is also supported by the results of <abbrev xmlns:xlink="http://www.w3.org/1999/xlink" xlink:title="Principal Component Analysis" id="ABBRID0E4YAG" xlink:type="simple">PCA</abbrev> analysis (Fig. <xref ref-type="fig" rid="F7">10A</xref>). We propose <italic><tp:taxon-name><tp:taxon-name-part taxon-name-part-type="genus" reg="Mordellistena">M.</tp:taxon-name-part><tp:taxon-name-part taxon-name-part-type="species" reg="podlussanyi">podlussanyi</tp:taxon-name-part></tp:taxon-name></italic> as a junior synonym of <italic><tp:taxon-name><tp:taxon-name-part taxon-name-part-type="genus" reg="Mordellistena">M.</tp:taxon-name-part><tp:taxon-name-part taxon-name-part-type="species" reg="hirtipes">hirtipes</tp:taxon-name-part></tp:taxon-name></italic>.</p><p>In <named-content xmlns:xlink="http://www.w3.org/1999/xlink" content-type="dwc:institutional_code" xlink:type="simple">HNHM</named-content> collections, there are three specimens of <italic><tp:taxon-name><tp:taxon-name-part taxon-name-part-type="genus" reg="Mordellistena">M.</tp:taxon-name-part><tp:taxon-name-part taxon-name-part-type="species" reg="hirtipes">hirtipes</tp:taxon-name-part></tp:taxon-name></italic>, labelled by Reitter as holotype and paratypes. However, these specimens are not mentioned in original description and labels were probably added subsequently, after the description. These specimens are not parts of the type series.</p></tp:treatment-sec><tp:treatment-sec><!--Section generated to contain objects referenced in tp:taxon-treatment.--><fig id="F4" position="float" orientation="portrait"><label>Figure 6.</label><caption><p><italic><tp:taxon-name><tp:taxon-name-part taxon-name-part-type="genus" reg="Mordellistena">Mordellistena</tp:taxon-name-part><tp:taxon-name-part taxon-name-part-type="species" reg="pseudohirtipes">pseudohirtipes</tp:taxon-name-part></tp:taxon-name></italic> Ermisch, 1965: <bold>A</bold> antenna, male <bold>B</bold> antenna, female <bold>C</bold> maxillary palpus, male <bold>D</bold> maxillary palpus, female <bold>E</bold> parameres, holotype <bold>F</bold> parameres, holotype of <tp:taxon-name><tp:taxon-name-part taxon-name-part-type="genus" reg="Mordellistena">M.</tp:taxon-name-part><tp:taxon-name-part taxon-name-part-type="species" reg="pseudohirtipes">pseudohirtipes</tp:taxon-name-part><tp:taxon-name-part taxon-name-part-type="infraspecific-rank">ssp.</tp:taxon-name-part><tp:taxon-name-part taxon-name-part-type="subspecies" reg="krotosensis">krotosensis</tp:taxon-name-part></tp:taxon-name><bold>G</bold> parameres, holotype of <italic><tp:taxon-name><tp:taxon-name-part taxon-name-part-type="genus" reg="Mordellistena">M.</tp:taxon-name-part><tp:taxon-name-part taxon-name-part-type="species" reg="fageli">fageli</tp:taxon-name-part></tp:taxon-name></italic><bold>H</bold> parameres, France <bold>I</bold> aedeagal median lobe <bold>J</bold> sternite VIII, male.</p></caption><graphic xmlns:xlink="http://www.w3.org/1999/xlink" xlink:href="zookeys-854-089-g004.jpg" position="float" orientation="portrait" xlink:type="simple" id="oo_309068.jpg"/></fig><fig id="F5" position="float" orientation="portrait"><label>Figure 7.</label><caption><p><italic><tp:taxon-name><tp:taxon-name-part taxon-name-part-type="genus" reg="Mordellistena">Mordellistena</tp:taxon-name-part><tp:taxon-name-part taxon-name-part-type="species" reg="purpurascens">purpurascens</tp:taxon-name-part></tp:taxon-name></italic> Costa, 1845: <bold>A</bold> antenna, male <bold>B</bold> antenna, female <bold>C</bold> maxillary palpus, male <bold>D</bold> maxillary palpus, female <bold>E</bold> sternite VIII, male <bold>F</bold> sternite VIII, female <bold>G</bold> parameres, lectotype <bold>H</bold> parameres, holotype of <italic><tp:taxon-name><tp:taxon-name-part taxon-name-part-type="genus" reg="Mordellistena">M.</tp:taxon-name-part><tp:taxon-name-part taxon-name-part-type="species" reg="geronensis">geronensis</tp:taxon-name-part></tp:taxon-name></italic><bold>I</bold> parameres, holotype of <italic><tp:taxon-name><tp:taxon-name-part taxon-name-part-type="genus" reg="Mordellistena">M.</tp:taxon-name-part><tp:taxon-name-part taxon-name-part-type="species" reg="istrica">istrica</tp:taxon-name-part></tp:taxon-name></italic><bold>J</bold> parameres, France <bold>K</bold> aedeagal median lobe, holotype.</p></caption><graphic xmlns:xlink="http://www.w3.org/1999/xlink" xlink:href="zookeys-854-089-g005.jpg" position="float" orientation="portrait" xlink:type="simple" id="oo_309069.jpg"/></fig><fig id="F7" position="float" orientation="portrait"><label>Figure 10.</label><caption><p><bold>A</bold> Results of Principal Component Analysis (<abbrev xmlns:xlink="http://www.w3.org/1999/xlink" xlink:title="Principal Component Analysis" id="ABBRID0E1XCI" xlink:type="simple">PCA</abbrev>) <bold>B</bold> Box-plots showing differences between species in selected ratios. Top and bottom of the boxes represent first and third quartiles, transverse band represents the median and whiskers represent maximum and minimum.</p></caption><graphic xmlns:xlink="http://www.w3.org/1999/xlink" xlink:href="zookeys-854-089-g007.jpg" position="float" orientation="portrait" xlink:type="simple" id="oo_309071.jpg"/></fig></tp:treatment-sec><ref-list><ref id="B21"><mixed-citation xmlns:xlink="http://www.w3.org/1999/xlink" xlink:type="simple"><person-group><name name-style="western"><surname>Heyden</surname><given-names>L von</given-names></name><name name-style="western"><surname>Reitter</surname><given-names>E</given-names></name><name name-style="western"><surname>Weise</surname><given-names>J</given-names></name></person-group> (<year>1906</year>) <source>Catalogus coleopterorum Europae, Caucasi et Armeniae Rossicae. Editio secunda.</source><publisher-name>Friedländer &amp; Sohn</publisher-name>, <publisher-loc>Berlin</publisher-loc>, <size units="page">774 pp</size>.</mixed-citation></ref><ref id="B6"><mixed-citation xmlns:xlink="http://www.w3.org/1999/xlink" xlink:type="simple"><person-group><name name-style="western"><surname>Csiki</surname><given-names>E</given-names></name></person-group> (<year>1915</year>) <source><tp:taxon-name><tp:taxon-name-part taxon-name-part-type="family">Mordellidae</tp:taxon-name-part></tp:taxon-name>. In: Junk W, Schenkling S (Eds) Coleopterorum Catalogus. Pars 63. W.</source><publisher-name>Junk</publisher-name>, <publisher-loc>Berlin</publisher-loc>, <size units="page">84 pp</size>.</mixed-citation></ref><ref id="B38"><mixed-citation xmlns:xlink="http://www.w3.org/1999/xlink" xlink:type="simple"><person-group><name name-style="western"><surname>Schaufuss</surname><given-names>C</given-names></name></person-group> (<year>1916</year>) Calwer’s Käferbuch. Einfuhrung in die Kenntnis der Käfer Europas. Ed. 6, Vol. 2. E. Schweizerbart, Stuttgart, 709–1390.</mixed-citation></ref><ref id="B10"><mixed-citation xmlns:xlink="http://www.w3.org/1999/xlink" xlink:type="simple"><person-group><name name-style="western"><surname>Ermisch</surname><given-names>K</given-names></name></person-group> (<year>1963</year>) <article-title>Die Mordelliden der Insel Cypren (<tp:taxon-name><tp:taxon-name-part taxon-name-part-type="order">Coleoptera</tp:taxon-name-part></tp:taxon-name>, <tp:taxon-name><tp:taxon-name-part taxon-name-part-type="clade">Heteromera</tp:taxon-name-part></tp:taxon-name>, <tp:taxon-name><tp:taxon-name-part taxon-name-part-type="family">Mordellidae</tp:taxon-name-part></tp:taxon-name>).</article-title><source>Notuale Entomologicae</source><volume>43</volume>: <fpage>49</fpage>–<lpage>67</lpage>.</mixed-citation></ref><ref id="B11"><mixed-citation xmlns:xlink="http://www.w3.org/1999/xlink" xlink:type="simple"><person-group><name name-style="western"><surname>Ermisch</surname><given-names>K</given-names></name></person-group> (<year>1965</year>) <article-title>Neue Mordelliden von der Balkanhalbinsel (<tp:taxon-name><tp:taxon-name-part taxon-name-part-type="order">Coleoptera</tp:taxon-name-part></tp:taxon-name>, <tp:taxon-name><tp:taxon-name-part taxon-name-part-type="family">Mordellidae</tp:taxon-name-part></tp:taxon-name>).</article-title><source>Reichenbachia</source><volume>5</volume>: <fpage>251</fpage>–<lpage>272</lpage>.</mixed-citation></ref><ref id="B1"><mixed-citation xmlns:xlink="http://www.w3.org/1999/xlink" xlink:type="simple"><person-group><name name-style="western"><surname>Batten</surname><given-names>R</given-names></name></person-group> (<year>1976</year>) <article-title><tp:taxon-name><tp:taxon-name-part taxon-name-part-type="family">Mordellidae</tp:taxon-name-part></tp:taxon-name> (<tp:taxon-name><tp:taxon-name-part taxon-name-part-type="order">Coleoptera</tp:taxon-name-part></tp:taxon-name>) from the South of France and Pyrenees.</article-title><source>Entomologische Berichten</source><volume>36</volume>: <fpage>164</fpage>–<lpage>171</lpage>.</mixed-citation></ref><ref id="B2"><mixed-citation xmlns:xlink="http://www.w3.org/1999/xlink" xlink:type="simple"><person-group><name name-style="western"><surname>Batten</surname><given-names>R</given-names></name></person-group> (<year>1977</year>) <article-title>Two new <tp:taxon-name><tp:taxon-name-part taxon-name-part-type="family">Mordellidae</tp:taxon-name-part></tp:taxon-name> (<tp:taxon-name><tp:taxon-name-part taxon-name-part-type="order">Coleoptera</tp:taxon-name-part></tp:taxon-name>) from Southern Europe, and a key to the <italic><tp:taxon-name><tp:taxon-name-part taxon-name-part-type="genus">Mordellistena</tp:taxon-name-part><tp:taxon-name-part taxon-name-part-type="species">micans</tp:taxon-name-part></tp:taxon-name></italic> group.</article-title><source>Entomologische Berichten</source><volume>37</volume>: <fpage>167</fpage>–<lpage>176</lpage>.</mixed-citation></ref><ref id="B23"><mixed-citation xmlns:xlink="http://www.w3.org/1999/xlink" xlink:type="simple"><person-group><name name-style="western"><surname>Horák</surname><given-names>J</given-names></name></person-group> (<year>1990</year>) <article-title>Typenrevision einiger wenig bekanntner Arten aus der Gattung <italic><tp:taxon-name><tp:taxon-name-part taxon-name-part-type="genus">Mordellistena</tp:taxon-name-part></tp:taxon-name></italic> Costa (<tp:taxon-name><tp:taxon-name-part taxon-name-part-type="class">Insecta</tp:taxon-name-part></tp:taxon-name>, <tp:taxon-name><tp:taxon-name-part taxon-name-part-type="order">Coleoptera</tp:taxon-name-part></tp:taxon-name>, <tp:taxon-name><tp:taxon-name-part taxon-name-part-type="family">Mordellidae</tp:taxon-name-part></tp:taxon-name>).</article-title><source>Entomologische Abhandlungen</source><volume>53</volume>: <fpage>125</fpage>–<lpage>142</lpage>.</mixed-citation></ref><ref id="B31"><mixed-citation xmlns:xlink="http://www.w3.org/1999/xlink" xlink:type="simple"><person-group><name name-style="western"><surname>Odnosum</surname><given-names>VK</given-names></name></person-group> (<year>2003</year>) <article-title>Mordellid beetles (<tp:taxon-name><tp:taxon-name-part taxon-name-part-type="order">Coleoptera</tp:taxon-name-part></tp:taxon-name>, <tp:taxon-name><tp:taxon-name-part taxon-name-part-type="family">Mordellidae</tp:taxon-name-part></tp:taxon-name>) in the fauna of Kazakhstan and Middle Asia. Communication 2.</article-title><source>Vestnik Zoologii</source><volume>37</volume>: <fpage>33</fpage>–<lpage>49</lpage>.</mixed-citation></ref><ref id="B24"><mixed-citation xmlns:xlink="http://www.w3.org/1999/xlink" xlink:type="simple"><person-group><name name-style="western"><surname>Horák</surname><given-names>J</given-names></name></person-group> (<year>2008</year>) <article-title><tp:taxon-name><tp:taxon-name-part taxon-name-part-type="family">Mordellidae</tp:taxon-name-part></tp:taxon-name>.</article-title> In: <person-group><name name-style="western"><surname>Löbl</surname><given-names>I</given-names></name><name name-style="western"><surname>Smetana</surname><given-names>A</given-names></name></person-group> (<role>Eds</role>) <issue-title>Catalogue of Palaearctic Coleoptera.</issue-title><source>Vol. 5. <tp:taxon-name><tp:taxon-name-part taxon-name-part-type="superfamily">Tenebrionoidea</tp:taxon-name-part></tp:taxon-name>. Apollo Books, Stenstrup</source>, <fpage>87</fpage>–<lpage>105</lpage>.</mixed-citation></ref><ref id="B32"><mixed-citation xmlns:xlink="http://www.w3.org/1999/xlink" xlink:type="simple"><person-group><name name-style="western"><surname>Odnosum</surname><given-names>VK</given-names></name></person-group> (<year>2010</year>) <source>Zhuki gorbatki (<tp:taxon-name><tp:taxon-name-part taxon-name-part-type="order">Coleoptera</tp:taxon-name-part></tp:taxon-name>, <tp:taxon-name><tp:taxon-name-part taxon-name-part-type="family">Mordellidae</tp:taxon-name-part></tp:taxon-name>). Fauna Ukrainy. Volume 19. Part 9.</source><publisher-name>Naukova Dumka</publisher-name>, <publisher-loc>Kiev</publisher-loc>, <size units="page">264 pp</size>.</mixed-citation></ref><ref id="B37"><mixed-citation xmlns:xlink="http://www.w3.org/1999/xlink" xlink:type="simple"><person-group><name name-style="western"><surname>Samin</surname><given-names>N</given-names></name><name name-style="western"><surname>Etebarian</surname><given-names>HR</given-names></name><name name-style="western"><surname>Sakenin</surname><given-names>H</given-names></name><name name-style="western"><surname>Ghahari</surname><given-names>H</given-names></name><name name-style="western"><surname>Mirutenko</surname><given-names>V</given-names></name></person-group> (<year>2016</year>) <article-title>A faunistic study of some <tp:taxon-name><tp:taxon-name-part taxon-name-part-type="order">Coleoptera</tp:taxon-name-part></tp:taxon-name> families from Iran.</article-title><source>Ukrainska Entomofaunistyka</source><volume>7</volume>: <fpage>21</fpage>–<lpage>24</lpage>.</mixed-citation></ref><ref id="B36"><mixed-citation xmlns:xlink="http://www.w3.org/1999/xlink" xlink:type="simple"><person-group><name name-style="western"><surname>Ruzzier</surname><given-names>E</given-names></name><name name-style="western"><surname>Ghahari</surname><given-names>H</given-names></name><name name-style="western"><surname>Horák</surname><given-names>J</given-names></name></person-group> (<year>2017</year>) <article-title>A checklist of the Iranian <tp:taxon-name><tp:taxon-name-part taxon-name-part-type="family">Mordellidae</tp:taxon-name-part></tp:taxon-name> (<tp:taxon-name><tp:taxon-name-part taxon-name-part-type="order">Coleoptera</tp:taxon-name-part></tp:taxon-name>: <tp:taxon-name><tp:taxon-name-part taxon-name-part-type="superfamily">Tenebrionoidea</tp:taxon-name-part></tp:taxon-name>).</article-title><source>Zootaxa</source><volume>4320</volume>: <fpage>146</fpage>–<lpage>158</lpage>. <ext-link xlink:type="simple" ext-link-type="doi" xlink:href="10.11646/zootaxa.4320.1.8">https://doi.org/10.11646/zootaxa.4320.1.8</ext-link></mixed-citation></ref><ref id="B15"><mixed-citation xmlns:xlink="http://www.w3.org/1999/xlink" xlink:type="simple"><person-group><name name-style="western"><surname>Franciscolo</surname><given-names>ME</given-names></name></person-group> (<year>1949</year>) <article-title>XIII° contributo alla conoscenza dei Mordellidi (<tp:taxon-name><tp:taxon-name-part taxon-name-part-type="order">Coleoptera</tp:taxon-name-part></tp:taxon-name>: <tp:taxon-name><tp:taxon-name-part taxon-name-part-type="clade">Heteromera</tp:taxon-name-part></tp:taxon-name>).</article-title><source>Memorie della Società Entomologica Italiana</source><volume>28</volume>: <fpage>81</fpage>–<lpage>95</lpage>.</mixed-citation></ref><ref id="B7"><mixed-citation xmlns:xlink="http://www.w3.org/1999/xlink" xlink:type="simple"><person-group><name name-style="western"><surname>Czető</surname><given-names>Z</given-names></name></person-group> (<year>1990</year>) <article-title>New <tp:taxon-name><tp:taxon-name-part taxon-name-part-type="family">Mordellidae</tp:taxon-name-part></tp:taxon-name> (<tp:taxon-name><tp:taxon-name-part taxon-name-part-type="order">Coleoptera</tp:taxon-name-part></tp:taxon-name>) from the Mediterranean Region, and a key to the genus <italic><tp:taxon-name><tp:taxon-name-part taxon-name-part-type="genus">Mordellistenula</tp:taxon-name-part></tp:taxon-name></italic> Sthegolewa-Barowskaya.</article-title><source>Folia Entomologica Hungarica</source><volume>51</volume>: <fpage>25</fpage>–<lpage>30</lpage>.</mixed-citation></ref></ref-list></tp:taxon-treatment>
