# Supplementary material for: Taxonomic revision of Mordellistenahirtipes species complex with new distribution records (Insecta, Coleoptera, Mordellidae)
Source: Zookeys. 2019 Jun 10;854:89–118. doi: 10.3897/zookeys.854.32299 (PMC6579795; doi:10.3897/zookeys.854.32299)
Supplement: XML Treatment for Mordellistena (s. str.) pseudohirtipes [file zookeys.854.32299-treatment3.xml]

<!DOCTYPE tp:taxon-treatment
  PUBLIC "-//TaxonX//DTD Taxonomic Treatment Publishing DTD v0 20100105//EN" "tax-treatment-NSO.dtd">
<tp:taxon-treatment xmlns:tp="http://www.plazi.org/taxpub"><tp:treatment-meta><kwd-group><label>Taxon classification</label><kwd><named-content xmlns:xlink="http://www.w3.org/1999/xlink" content-type="kingdom">Animalia</named-content></kwd><kwd><named-content xmlns:xlink="http://www.w3.org/1999/xlink" content-type="order">Coleoptera</named-content></kwd><kwd><named-content xmlns:xlink="http://www.w3.org/1999/xlink" content-type="family">Mordellidae</named-content></kwd></kwd-group><mixed-citation publication-type="journal"><person-group><name><surname>Selnekovič</surname><given-names>Dávid</given-names></name><name><surname>Kodada</surname><given-names>Ján</given-names></name></person-group><article-title>Taxonomic revision of <italic><tp:taxon-name><tp:taxon-name-part taxon-name-part-type="genus" reg="Mordellistena">Mordellistena</tp:taxon-name-part><tp:taxon-name-part taxon-name-part-type="species" reg="hirtipes">hirtipes</tp:taxon-name-part></tp:taxon-name></italic> species complex with new distribution records (<tp:taxon-name><tp:taxon-name-part taxon-name-part-type="class">Insecta</tp:taxon-name-part></tp:taxon-name>, <tp:taxon-name><tp:taxon-name-part taxon-name-part-type="order">Coleoptera</tp:taxon-name-part></tp:taxon-name>, <tp:taxon-name><tp:taxon-name-part taxon-name-part-type="family">Mordellidae</tp:taxon-name-part></tp:taxon-name>)</article-title><source>Zookeys</source><day>10</day><month>6</month><year>2019</year><volume>854</volume><fpage>89</fpage><lpage>118</lpage><pub-id pub-id-type="doi">10.3897/zookeys.854.32299</pub-id></mixed-citation></tp:treatment-meta><tp:nomenclature><tp:taxon-name>
              <tp:taxon-name-part taxon-name-part-type="genus" reg="Mordellistena">Mordellistena</tp:taxon-name-part>
              <tp:taxon-name-part taxon-name-part-type="sensu">(s. str.)</tp:taxon-name-part>
              <tp:taxon-name-part taxon-name-part-type="species" reg="pseudohirtipes">pseudohirtipes</tp:taxon-name-part>
            </tp:taxon-name><tp:taxon-authority>Ermisch, 1965</tp:taxon-authority><xref ref-type="fig" rid="F1">Figs 2</xref><xref ref-type="fig" rid="F4">, 6A–J</xref><tp:nomenclature-citation-list><tp:nomenclature-citation><tp:taxon-name>
                  <tp:taxon-name-part taxon-name-part-type="genus" reg="Mordellistena">Mordellistena</tp:taxon-name-part>
                  <tp:taxon-name-part taxon-name-part-type="species" reg="pseudohirtipes">pseudohirtipes</tp:taxon-name-part>
                </tp:taxon-name><comment>Ermisch, 1965: 268 (original description); <xref ref-type="bibr" rid="B1">Batten 1976</xref>: 168 (distribution); <xref ref-type="bibr" rid="B2">Batten 1977</xref>: 171–173 (distribution, figures, key); <xref ref-type="bibr" rid="B33">Plaza 1983</xref>: 574 (distribution, biology); <xref ref-type="bibr" rid="B7">Czető 1990</xref>: 28–29 (description, figure); <xref ref-type="bibr" rid="B17">Franciscolo 1995</xref>: 12 (distribution); <xref ref-type="bibr" rid="B24">Horák 2008</xref>: 100 (distribution); <xref ref-type="bibr" rid="B32">Odnosum 2010</xref>: 153, 194–195 (key, description, distribution); <xref ref-type="bibr" rid="B35">Ruzzier 2013</xref>: 109 (distribution).</comment></tp:nomenclature-citation><tp:nomenclature-citation><tp:taxon-name>
                  <tp:taxon-name-part taxon-name-part-type="genus" reg="Mordellistena">Mordellistena</tp:taxon-name-part>
                  <tp:taxon-name-part taxon-name-part-type="species" reg="fageli">fageli</tp:taxon-name-part>
                </tp:taxon-name><comment>Ermisch, 1969: 112 syn. nov. (original description); <xref ref-type="bibr" rid="B1">Batten 1976</xref>: 168 (distribution); <xref ref-type="bibr" rid="B33">Plaza 1983</xref>: 575–576 (distribution, biology); <xref ref-type="bibr" rid="B22">Horák 1983</xref>: 13 (remarks); 2008: 97 (distribution).</comment></tp:nomenclature-citation><tp:nomenclature-citation><tp:taxon-name>
                  <tp:taxon-name-part taxon-name-part-type="genus" reg="Mordellistena">Mordellistena</tp:taxon-name-part>
                  <tp:taxon-name-part taxon-name-part-type="species" reg="pseudohirtipes">pseudohirtipes</tp:taxon-name-part>
                  <tp:taxon-name-part taxon-name-part-type="subspecies" reg="krotosensis">krotosensis</tp:taxon-name-part>
                </tp:taxon-name><comment>Czető, 1990: 28 syn. nov. (original description); <xref ref-type="bibr" rid="B24">Horák 2008</xref>: 100 (distribution).</comment></tp:nomenclature-citation></tp:nomenclature-citation-list></tp:nomenclature><tp:treatment-sec sec-type="type locality" id="SECID0EY5AG"><title>Type locality.</title><p>Nessebar env., Bulgaria.</p></tp:treatment-sec><tp:treatment-sec sec-type="type material" id="SECID0E45AG"><title>Type material examined.</title><p><italic><tp:taxon-name><tp:taxon-name-part taxon-name-part-type="genus" reg="Mordellistena">M.</tp:taxon-name-part><tp:taxon-name-part taxon-name-part-type="species" reg="pseudohirtipes">pseudohirtipes</tp:taxon-name-part><tp:taxon-name-part taxon-name-part-type="subspecies" reg="pseudohirtipes">pseudohirtipes</tp:taxon-name-part></tp:taxon-name></italic>: HOLOTYPE: 1 ♂, <abbrev xmlns:xlink="http://www.w3.org/1999/xlink" content-type="institution" xlink:title="Senckenberg Naturhistorische Sammlungen, Dresden, Germany" id="ABBRID0ES6AG" xlink:type="simple">SNSD</abbrev>: “♂ / Genitalpräparat / Bulgaria Umg. Nessebar Juli 1961 leg. BECH / Holotypus [red label] / MORDELLISTENA <tp:taxon-name><tp:taxon-name-part taxon-name-part-type="genus" reg="Mordellistena"/><tp:taxon-name-part taxon-name-part-type="species" reg="pseudohirtipes">pseudohirtipes</tp:taxon-name-part></tp:taxon-name> Erm. K Ermisch det. 19 / Coll. ERMISCH Leipzig Ankauf 1970 / Staatl. Museum für Tierkunde Dresden”; PARATYPE: 1 ♀, <abbrev xmlns:xlink="http://www.w3.org/1999/xlink" content-type="institution" xlink:title="Senckenberg Naturhistorische Sammlungen, Dresden, Germany" id="ABBRID0EAABG" xlink:type="simple">SNSD</abbrev>: “♀ / Bulgaria Umg. Nessebar Juli 1961 leg. BECH / Allotypus [red label] / MORDELLISTENA <tp:taxon-name><tp:taxon-name-part taxon-name-part-type="genus" reg="Mordellistena"/><tp:taxon-name-part taxon-name-part-type="species" reg="pseudohirtipes">pseudohirtipes</tp:taxon-name-part></tp:taxon-name> Erm. K Ermisch det. 19 / Coll. ERMISCH Leipzig Ankauf 1970 / Staatl. Museum für Tierkunde Dresden”. <italic><tp:taxon-name><tp:taxon-name-part taxon-name-part-type="genus" reg="Mordellistena">M.</tp:taxon-name-part><tp:taxon-name-part taxon-name-part-type="species" reg="pseudohirtipes">pseudohirtipes</tp:taxon-name-part><tp:taxon-name-part taxon-name-part-type="subspecies" reg="krotosensis">krotosensis</tp:taxon-name-part></tp:taxon-name></italic>: HOLOTYPE: 1 ♂, <named-content xmlns:xlink="http://www.w3.org/1999/xlink" content-type="dwc:institutional_code" xlink:type="simple">HNHM</named-content>: “[transparent plastic board with dissected genitalia] / ♂ / Krotos KRÉTA / 1981. V. 12. leg. Podlussány / Holotypus <tp:taxon-name><tp:taxon-name-part taxon-name-part-type="genus" reg="Mordellistena">Mordellistena</tp:taxon-name-part><tp:taxon-name-part taxon-name-part-type="species" reg="pseudohirtipes">pseudohirtipes</tp:taxon-name-part></tp:taxon-name> Ermisch, 1965 ssp. <tp:taxon-name><tp:taxon-name-part taxon-name-part-type="genus" reg="Mordellistena"/><tp:taxon-name-part taxon-name-part-type="species" reg="pseudohirtipes"/><tp:taxon-name-part taxon-name-part-type="subspecies" reg="krotosensis">krotosensis</tp:taxon-name-part></tp:taxon-name>, Czető 1988 [red label] / <tp:taxon-name><tp:taxon-name-part taxon-name-part-type="genus" reg="Mordellistena">Mordellistena</tp:taxon-name-part></tp:taxon-name> (s. str.) <tp:taxon-name><tp:taxon-name-part taxon-name-part-type="genus" reg="Mordellistena"/><tp:taxon-name-part taxon-name-part-type="species" reg="pseudohirtipes">pseudohirtipes</tp:taxon-name-part></tp:taxon-name> Ermisch, 1965 D. Selnekovič det. 2017”. <italic><tp:taxon-name><tp:taxon-name-part taxon-name-part-type="genus" reg="Mordellistena">M.</tp:taxon-name-part><tp:taxon-name-part taxon-name-part-type="species" reg="fageli">fageli</tp:taxon-name-part></tp:taxon-name></italic>: HOLOTYPE: 1 ♂, <abbrev xmlns:xlink="http://www.w3.org/1999/xlink" content-type="institution" xlink:title="Senckenberg Naturhistorische Sammlungen, Dresden, Germany" id="ABBRID0ESCBG" xlink:type="simple">SNSD</abbrev>: “♂ / Genitalpräparat / Portugal: Algrave Caldas de Monchique V–1960 G. Fagel / R. I. Sc. N. B. I. G. 22.145 / Holotypus [red label] / coll. ERMISCH, Leipzig, Ankauf 1970 / Staatl. Museum für Tierkunde Dresden / HOLOTYPUS <tp:taxon-name><tp:taxon-name-part taxon-name-part-type="genus" reg="Mordellistena">Mordellistena</tp:taxon-name-part></tp:taxon-name> (s. str.) <tp:taxon-name><tp:taxon-name-part taxon-name-part-type="genus" reg="Mordellistena"/><tp:taxon-name-part taxon-name-part-type="species" reg="fageli">fageli</tp:taxon-name-part></tp:taxon-name> Ermisch, 1969 D. Selnekovič labelled 2017 [red label] / <tp:taxon-name><tp:taxon-name-part taxon-name-part-type="genus" reg="Mordellistena">Mordellistena</tp:taxon-name-part></tp:taxon-name> (s. str.) <tp:taxon-name><tp:taxon-name-part taxon-name-part-type="genus" reg="Mordellistena"/><tp:taxon-name-part taxon-name-part-type="species" reg="pseudohirtipes">pseudohirtipes</tp:taxon-name-part></tp:taxon-name> Ermisch, 1965 D. Selnekovč det. 2017”; PARATYPE: 1 ♀, <abbrev xmlns:xlink="http://www.w3.org/1999/xlink" content-type="institution" xlink:title="Senckenberg Naturhistorische Sammlungen, Dresden, Germany" id="ABBRID0EVDBG" xlink:type="simple">SNSD</abbrev>: “♀ / Portugal: Algarve Caldas de Monchique V–1960 G. Fagel / R. I. Sc. N. B. I. G. 22.145 / Allotypus [red label] / coll. ERMISCH, Leipzig, Ankauf 1970 / Staatl. Museum für Tierkunde Dresden / ALLOTYPUS (PARATYPUS) <tp:taxon-name><tp:taxon-name-part taxon-name-part-type="genus" reg="Mordellistena">Mordellistena</tp:taxon-name-part></tp:taxon-name> (s. str.) <tp:taxon-name><tp:taxon-name-part taxon-name-part-type="genus" reg="Mordellistena"/><tp:taxon-name-part taxon-name-part-type="species" reg="fageli">fageli</tp:taxon-name-part></tp:taxon-name> Ermisch, 1969 D. Selnekovič labelled 2017 [red label] / <tp:taxon-name><tp:taxon-name-part taxon-name-part-type="genus" reg="Mordellistena">Mordellistena</tp:taxon-name-part></tp:taxon-name> (s. str.) <tp:taxon-name><tp:taxon-name-part taxon-name-part-type="genus" reg="Mordellistena"/><tp:taxon-name-part taxon-name-part-type="species" reg="pseudohirtipes">pseudohirtipes</tp:taxon-name-part></tp:taxon-name> Ermisch, 1965 D. Selnekovič det. 2017”.</p></tp:treatment-sec><tp:treatment-sec sec-type="material" id="SECID0EYEBG"><title>Additional material examined.</title><p><bold>Algeria.</bold> 1 ♂, <abbrev xmlns:xlink="http://www.w3.org/1999/xlink" content-type="institution" xlink:title="Senckenberg Naturhistorische Sammlungen, Dresden, Germany" id="ABBRID0EAFBG" xlink:type="simple">SNSD</abbrev>: “Algérie: Algérois, Kaddous 3–V–1954 G. Fagel / R. I. Sc. N. B. I. G. 19.867 / coll. ERMISCH, Leipzig, Ankauf 1970 / Staatl. Museum für Tierkunde Dresden / “<tp:taxon-name><tp:taxon-name-part taxon-name-part-type="genus" reg="Mordellistena">Mordellistena</tp:taxon-name-part></tp:taxon-name> (s. str.) <tp:taxon-name><tp:taxon-name-part taxon-name-part-type="genus" reg="Mordellistena"/><tp:taxon-name-part taxon-name-part-type="species" reg="pseudohirtipes">pseudohirtipes</tp:taxon-name-part></tp:taxon-name> Ermisch, 1965 D. Selnekovič det. 2017” [in collection as <italic><tp:taxon-name><tp:taxon-name-part taxon-name-part-type="genus" reg="Mordellistena">M.</tp:taxon-name-part><tp:taxon-name-part taxon-name-part-type="species" reg="fageli">fageli</tp:taxon-name-part></tp:taxon-name></italic>]. <bold>Bulgaria.</bold> 1 ♂, <abbrev xmlns:xlink="http://www.w3.org/1999/xlink" content-type="institution" xlink:title="Senckenberg Naturhistorische Sammlungen, Dresden, Germany" id="ABBRID0EBGBG" xlink:type="simple">SNSD</abbrev>: “♂ / Nessebar, Bulgaria 28. 5. – 10. 6. 1963 Karl Bleyl / MORDELLISTENA <tp:taxon-name><tp:taxon-name-part taxon-name-part-type="genus" reg="Mordellistena"/><tp:taxon-name-part taxon-name-part-type="species" reg="pseudohirtipes">pseudohirtipes</tp:taxon-name-part></tp:taxon-name> Erm. K. Ermisch det. 19”; 1 ♂, <abbrev xmlns:xlink="http://www.w3.org/1999/xlink" xlink:title="collection of Dávid Selnekovič, Bratislava, Slovakia" id="ABBRID0EPGBG" xlink:type="simple">CSB</abbrev>: “Bulgaria mer. occ. Sandanski (→ Liljanovo) 5. – 10. 1976 Karel Majer lgt. / <tp:taxon-name><tp:taxon-name-part taxon-name-part-type="genus" reg="Mordellistena">Mordellistena</tp:taxon-name-part></tp:taxon-name> (s. str.) <tp:taxon-name><tp:taxon-name-part taxon-name-part-type="genus" reg="Mordellistena"/><tp:taxon-name-part taxon-name-part-type="species" reg="pseudohirtipes">pseudohirtipes</tp:taxon-name-part></tp:taxon-name> Ermisch, 1965 D. Selnekovič det. 2016”. <bold>France.</bold> 2 ♂♂, <abbrev xmlns:xlink="http://www.w3.org/1999/xlink" content-type="institution" xlink:title="Senckenberg Naturhistorische Sammlungen, Dresden, Germany" id="ABBRID0EFHBG" xlink:type="simple">SNSD</abbrev>: “♂ / Genitalpräparat / France Basses Alpes St. Michel l’Observat. 24. 7 – 10. 8. 63 Rudkjöb. / MORDELLISTENA <tp:taxon-name><tp:taxon-name-part taxon-name-part-type="genus" reg="Mordellistena"/><tp:taxon-name-part taxon-name-part-type="species" reg="pseudohirtipes">pseudohirtipes</tp:taxon-name-part></tp:taxon-name> Erm. K. Ermisch det. 19”; 1 ♂, <abbrev xmlns:xlink="http://www.w3.org/1999/xlink" content-type="institution" xlink:title="Senckenberg Naturhistorische Sammlungen, Dresden, Germany" id="ABBRID0ETHBG" xlink:type="simple">SNSD</abbrev>: “♂ / Ardêche 10. 7. 65 Banne Balazuc / MORDELLISTENA <tp:taxon-name><tp:taxon-name-part taxon-name-part-type="genus" reg="Mordellistena"/><tp:taxon-name-part taxon-name-part-type="species" reg="pseudohirtipes">pseudohirtipes</tp:taxon-name-part></tp:taxon-name> Erm. K. Ermisch det. 19; 1 ♂ <abbrev xmlns:xlink="http://www.w3.org/1999/xlink" content-type="institution" xlink:title="Senckenberg Naturhistorische Sammlungen, Dresden, Germany" id="ABBRID0EBIBG" xlink:type="simple">SNSD</abbrev>: “♂ / Genitalpräparat / Südfrankreich Camargue, 13. 6. 1952, leg. Freude / <tp:taxon-name><tp:taxon-name-part taxon-name-part-type="genus" reg="Mordellistena">Mordellistena</tp:taxon-name-part></tp:taxon-name> Lopezi Ermisch det. K. Ermisch 63” [in collection as <italic><tp:taxon-name><tp:taxon-name-part taxon-name-part-type="genus" reg="Mordellistena">M.</tp:taxon-name-part><tp:taxon-name-part taxon-name-part-type="species" reg="lopezi">lopezi</tp:taxon-name-part></tp:taxon-name></italic>]; 1 ♂, <abbrev xmlns:xlink="http://www.w3.org/1999/xlink" content-type="institution" xlink:title="Senckenberg Naturhistorische Sammlungen, Dresden, Germany" id="ABBRID0EXIBG" xlink:type="simple">SNSD</abbrev>: “♂ / Genitalpräparat / Pyrenées or. Umg. Banyuls 30. 5.–10. 6. 53 / <tp:taxon-name><tp:taxon-name-part taxon-name-part-type="genus" reg="Mordellistena">Mordellistena</tp:taxon-name-part></tp:taxon-name> Lopezi Ermisch det. K. Ermisch 63” [in collection as <italic><tp:taxon-name><tp:taxon-name-part taxon-name-part-type="genus" reg="Mordellistena">M.</tp:taxon-name-part><tp:taxon-name-part taxon-name-part-type="species" reg="lopezi">lopezi</tp:taxon-name-part></tp:taxon-name></italic>]; 1 ♂, <abbrev xmlns:xlink="http://www.w3.org/1999/xlink" content-type="institution" xlink:title="Senckenberg Naturhistorische Sammlungen, Dresden, Germany" id="ABBRID0ENJBG" xlink:type="simple">SNSD</abbrev>: “Banyuls Pyr. or. VI. 53 J. u. B. Bechyne / Museum Frey München” [in collection as <italic><tp:taxon-name><tp:taxon-name-part taxon-name-part-type="genus" reg="Mordellistena">M.</tp:taxon-name-part><tp:taxon-name-part taxon-name-part-type="species" reg="lopezi">lopezi</tp:taxon-name-part></tp:taxon-name></italic>]; 1 ♂, <abbrev xmlns:xlink="http://www.w3.org/1999/xlink" content-type="institution" xlink:title="Senckenberg Naturhistorische Sammlungen, Dresden, Germany" id="ABBRID0E4JBG" xlink:type="simple">SNSD</abbrev>: “♂ / Gall. mer. Agay (Var) 18. 7. 58 W. Liebmann / Genitalpräparat” [in collection as <italic><tp:taxon-name><tp:taxon-name-part taxon-name-part-type="genus" reg="Mordellistena">M.</tp:taxon-name-part><tp:taxon-name-part taxon-name-part-type="species" reg="lopezi">lopezi</tp:taxon-name-part></tp:taxon-name></italic>]; 1 ♂, <abbrev xmlns:xlink="http://www.w3.org/1999/xlink" content-type="institution" xlink:title="Senckenberg Naturhistorische Sammlungen, Dresden, Germany" id="ABBRID0ENKBG" xlink:type="simple">SNSD</abbrev>: “♂ / Genitalpräparat / Fr. Ardêche Bois de Paiolive 1. 7. 66 Balazuc [hand written] / Paratypus / Staatl. Museum für Tierkunde Dresden / PARATYPUS <tp:taxon-name><tp:taxon-name-part taxon-name-part-type="genus" reg="Mordellistena">Mordellistena</tp:taxon-name-part></tp:taxon-name> (s. str.) <tp:taxon-name><tp:taxon-name-part taxon-name-part-type="genus" reg="Mordellistena"/><tp:taxon-name-part taxon-name-part-type="species" reg="geronensis">geronensis</tp:taxon-name-part></tp:taxon-name> Ermisch, 1977, Selnekovič labelled 2017 [red label] / <tp:taxon-name><tp:taxon-name-part taxon-name-part-type="genus" reg="Mordellistena">Mordellistena</tp:taxon-name-part></tp:taxon-name> (s. str.) <tp:taxon-name><tp:taxon-name-part taxon-name-part-type="genus" reg="Mordellistena"/><tp:taxon-name-part taxon-name-part-type="species" reg="pseudohirtipes">pseudohirtipes</tp:taxon-name-part></tp:taxon-name> Ermisch, 1965 D. Selnekovič det. 2017” [in collection as <italic><tp:taxon-name><tp:taxon-name-part taxon-name-part-type="genus" reg="Mordellistena">M.</tp:taxon-name-part><tp:taxon-name-part taxon-name-part-type="species" reg="geronensis">geronensis</tp:taxon-name-part></tp:taxon-name></italic>]. <bold>Georgia.</bold> 1 ♂, <abbrev xmlns:xlink="http://www.w3.org/1999/xlink" content-type="institution" xlink:title="Senckenberg Naturhistorische Sammlungen, Dresden, Germany" id="ABBRID0E4LBG" xlink:type="simple">SNSD</abbrev>: “♂ / Genitalpräparat / SSSR–Gruzie Tbilisi 7.57 R. Dvořák / MORDELLISTENA <tp:taxon-name><tp:taxon-name-part taxon-name-part-type="genus" reg="Mordellistena"/><tp:taxon-name-part taxon-name-part-type="species" reg="pseudohirtipes">pseudohirtipes</tp:taxon-name-part></tp:taxon-name> Erm. K. Ermisch det. 19 / Coll. ERMISCH Leipzig Ankauf 1970 / Staatl. Museum für Tierkunde Dresden”; 2 ♂♂, <abbrev xmlns:xlink="http://www.w3.org/1999/xlink" content-type="institution" xlink:title="Senckenberg Naturhistorische Sammlungen, Dresden, Germany" id="ABBRID0ELMBG" xlink:type="simple">SNSD</abbrev>: “♂ / SSSR–Gruzie Tbilisi 7.57 R. Dvořák / MORDELLISTENA <tp:taxon-name><tp:taxon-name-part taxon-name-part-type="genus" reg="Mordellistena"/><tp:taxon-name-part taxon-name-part-type="species" reg="pseudohirtipes">pseudohirtipes</tp:taxon-name-part></tp:taxon-name> Erm. K. Ermisch det. 19”. <bold>Greece.</bold> 1 ♂, <abbrev xmlns:xlink="http://www.w3.org/1999/xlink" content-type="institution" xlink:title="Senckenberg Naturhistorische Sammlungen, Dresden, Germany" id="ABBRID0E2MBG" xlink:type="simple">SNSD</abbrev>: “♂ / Genitalpräparat / Athos Daphni A. Schatzmayr / MORDELLISTENA <tp:taxon-name><tp:taxon-name-part taxon-name-part-type="genus" reg="Mordellistena"/><tp:taxon-name-part taxon-name-part-type="species" reg="pseudohirtipes">pseudohirtipes</tp:taxon-name-part></tp:taxon-name> Erm. K Ermisch det. 19”; 1 ♂, <abbrev xmlns:xlink="http://www.w3.org/1999/xlink" content-type="institution" xlink:title="Senckenberg Naturhistorische Sammlungen, Dresden, Germany" id="ABBRID0EJNBG" xlink:type="simple">SNSD</abbrev>: “♂ / Genitalpräparat / Ephesus / J. Sahlb. / MORDELLISTENA <tp:taxon-name><tp:taxon-name-part taxon-name-part-type="genus" reg="Mordellistena"/><tp:taxon-name-part taxon-name-part-type="species" reg="pseudohirtipes">pseudohirtipes</tp:taxon-name-part></tp:taxon-name> Erm. K. Ermisch det. 19”; 1 ♂, <named-content xmlns:xlink="http://www.w3.org/1999/xlink" content-type="dwc:institutional_code" xlink:type="simple">HNHM</named-content>: “Creta Biró / Amari 4. VII. 06 / <tp:taxon-name><tp:taxon-name-part taxon-name-part-type="genus" reg="Mordellistena">Mordellistena</tp:taxon-name-part><tp:taxon-name-part taxon-name-part-type="species" reg="pseudohirtipes">pseudohirtipes</tp:taxon-name-part></tp:taxon-name> Erm. det. R. Batten 1980 / <tp:taxon-name><tp:taxon-name-part taxon-name-part-type="genus" reg="Mordellistena">Mordellistena</tp:taxon-name-part></tp:taxon-name> (s. str.) <tp:taxon-name><tp:taxon-name-part taxon-name-part-type="genus" reg="Mordellistena"/><tp:taxon-name-part taxon-name-part-type="species" reg="pseudohirtipes">pseudohirtipes</tp:taxon-name-part></tp:taxon-name> Ermisch, 1965 D. Selnekovič det. 2017”. <bold>Israel</bold>. 1 ♂, <abbrev xmlns:xlink="http://www.w3.org/1999/xlink" xlink:title="collection of Dávid Selnekovič, Bratislava, Slovakia" id="ABBRID0EXOBG" xlink:type="simple">CSB</abbrev>: “Israel Jerusalem 25. III. 2001, ??? leg. / <tp:taxon-name><tp:taxon-name-part taxon-name-part-type="genus" reg="Mordellistena">Mordellistena</tp:taxon-name-part></tp:taxon-name> s. str. <tp:taxon-name><tp:taxon-name-part taxon-name-part-type="genus" reg="Mordellistena"/><tp:taxon-name-part taxon-name-part-type="species" reg="pseudohirtipes">pseudohirtipes</tp:taxon-name-part></tp:taxon-name> Ermisch, 1965 D. Selnekovič det. 2014”; 1 ♂, <named-content xmlns:xlink="http://www.w3.org/1999/xlink" content-type="dwc:institutional_code" xlink:type="simple">HNHM</named-content>: “Izrael Rehovot 1965. V. 20. Dr. Erdös / coll. Dr. J. Erdös / <tp:taxon-name><tp:taxon-name-part taxon-name-part-type="genus" reg="Mordellistena">Mordellistena</tp:taxon-name-part><tp:taxon-name-part taxon-name-part-type="species" reg="pseudohirtipes">pseudohirtipes</tp:taxon-name-part></tp:taxon-name> Erm. det. R. Batten 1980 / <tp:taxon-name><tp:taxon-name-part taxon-name-part-type="genus" reg="Mordellistena">Mordellistena</tp:taxon-name-part></tp:taxon-name> (s. str.) <tp:taxon-name><tp:taxon-name-part taxon-name-part-type="genus" reg="Mordellistena"/><tp:taxon-name-part taxon-name-part-type="species" reg="pseudohirtipes">pseudohirtipes</tp:taxon-name-part></tp:taxon-name> Ermisch, 1965 D. Selnekovič det. 2017”. <bold>Italy.</bold> 1 ♂, <abbrev xmlns:xlink="http://www.w3.org/1999/xlink" content-type="institution" xlink:title="Senckenberg Naturhistorische Sammlungen, Dresden, Germany" id="ABBRID0ELQBG" xlink:type="simple">SNSD</abbrev>: “♂ / Genitalpräparat / Sicilia Magara d. V. 16. 5. 61 W. Liebmann” [in collection as <italic><tp:taxon-name><tp:taxon-name-part taxon-name-part-type="genus" reg="Mordellistena">M.</tp:taxon-name-part><tp:taxon-name-part taxon-name-part-type="species" reg="lopezi">lopezi</tp:taxon-name-part></tp:taxon-name></italic>]. <bold>Macedonia.</bold> 1 ♂, <abbrev xmlns:xlink="http://www.w3.org/1999/xlink" content-type="institution" xlink:title="Senckenberg Naturhistorische Sammlungen, Dresden, Germany" id="ABBRID0E4QBG" xlink:type="simple">SNSD</abbrev>: “♂ / Veles, Mac. 23. – 25. 5. 55. leg. F. Schubert / Genitalpräparat / MORDELLISTENA <tp:taxon-name><tp:taxon-name-part taxon-name-part-type="genus" reg="Mordellistena"/><tp:taxon-name-part taxon-name-part-type="species" reg="pseudohirtipes">pseudohirtipes</tp:taxon-name-part></tp:taxon-name> Erm. K Ermisch det. 19”. <bold>Montenegro</bold>. 2 ♂♂, 1 ♀, <abbrev xmlns:xlink="http://www.w3.org/1999/xlink" xlink:title="collection of Dávid Selnekovič, Bratislava, Slovakia" id="ABBRID0ENRBG" xlink:type="simple">CSB</abbrev>: “Montenegro S Skadarske jazero lake N, Virpazar village env. D. Selnekovič 21. VI. 2011 / <tp:taxon-name><tp:taxon-name-part taxon-name-part-type="genus" reg="Mordellistena">Mordellistena</tp:taxon-name-part><tp:taxon-name-part taxon-name-part-type="species" reg="pseudohirtipes">pseudohirtipes</tp:taxon-name-part></tp:taxon-name> Ermisch, 1965 D. Selnekovič det. 2012”. <bold>Spain.</bold> 1 ♂, <abbrev xmlns:xlink="http://www.w3.org/1999/xlink" content-type="institution" xlink:title="Senckenberg Naturhistorische Sammlungen, Dresden, Germany" id="ABBRID0E5RBG" xlink:type="simple">SNSD</abbrev>: “♂ / Genitalpräparat / Son Españolet 1–VI–1958 R. López / Paratypus [red label] / <tp:taxon-name><tp:taxon-name-part taxon-name-part-type="genus" reg="Mordellistena">Mordellistena</tp:taxon-name-part></tp:taxon-name> Lopezi Ermisch det. K. Ermisch / <tp:taxon-name><tp:taxon-name-part taxon-name-part-type="genus" reg="Mordellistena">Mordellistena</tp:taxon-name-part></tp:taxon-name> (s. str.) <tp:taxon-name><tp:taxon-name-part taxon-name-part-type="genus" reg="Mordellistena"/><tp:taxon-name-part taxon-name-part-type="species" reg="pseudohirtipes">pseudohirtipes</tp:taxon-name-part></tp:taxon-name> Ermisch, 1965 D. Selnekovič det. 2017” [in collection as <italic><tp:taxon-name><tp:taxon-name-part taxon-name-part-type="genus" reg="Mordellistena">M.</tp:taxon-name-part><tp:taxon-name-part taxon-name-part-type="species" reg="lopezi">lopezi</tp:taxon-name-part></tp:taxon-name></italic>]; 1 ♂, <abbrev xmlns:xlink="http://www.w3.org/1999/xlink" content-type="institution" xlink:title="Senckenberg Naturhistorische Sammlungen, Dresden, Germany" id="ABBRID0EDTBG" xlink:type="simple">SNSD</abbrev>: “♂ / Genitalpräparat / SEVILLA Hi. m. Marismas, V. 1943 G. Frey, C. Koch / <tp:taxon-name><tp:taxon-name-part taxon-name-part-type="genus" reg="Mordellistena">Mordellistena</tp:taxon-name-part></tp:taxon-name> Lopezi Ermisch det. K. Ermisch 63 / <tp:taxon-name><tp:taxon-name-part taxon-name-part-type="genus" reg="Mordellistena">Mordellistena</tp:taxon-name-part></tp:taxon-name> (s. str.) <tp:taxon-name><tp:taxon-name-part taxon-name-part-type="genus" reg="Mordellistena"/><tp:taxon-name-part taxon-name-part-type="species" reg="pseudohirtipes">pseudohirtipes</tp:taxon-name-part></tp:taxon-name> Ermisch, 1965 D. Selnekovič det. 2017” [in collection as <italic><tp:taxon-name><tp:taxon-name-part taxon-name-part-type="genus" reg="Mordellistena">M.</tp:taxon-name-part><tp:taxon-name-part taxon-name-part-type="species" reg="lopezi">lopezi</tp:taxon-name-part></tp:taxon-name></italic>]; 1 ♂, <abbrev xmlns:xlink="http://www.w3.org/1999/xlink" xlink:title="collection of Dávid Selnekovič, Bratislava, Slovakia" id="ABBRID0EIUBG" xlink:type="simple">CSB</abbrev>: “Spain, Málaga, Lagunas de Archidona, 800m <named-content xmlns:xlink="http://www.w3.org/1999/xlink" content-type="dwc:verbatimCoordinates" xlink:type="simple"><named-content content-type="geo-json" specific-use="{&#34;type&#34;:&#34;Point&#34;,&#34;coordinates&#34;:[-4.311111,37.100000]}" id="NCID0EQUBG" xlink:type="simple">37°06'N, 04°18'40"W</named-content></named-content>, 12.–14. V. 2018 E. Jendek / <tp:taxon-name><tp:taxon-name-part taxon-name-part-type="genus" reg="Mordellistena">Mordellistena</tp:taxon-name-part></tp:taxon-name> (s. str.) <tp:taxon-name><tp:taxon-name-part taxon-name-part-type="genus" reg="Mordellistena"/><tp:taxon-name-part taxon-name-part-type="species" reg="pseudohirtipes">pseudohirtipes</tp:taxon-name-part></tp:taxon-name> Ermisch, 1965 D. Selnekovič det. 2018”. <bold>Ukraine.</bold> 2 ♂♂, <abbrev xmlns:xlink="http://www.w3.org/1999/xlink" content-type="institution" xlink:title="Senckenberg Naturhistorische Sammlungen, Dresden, Germany" id="ABBRID0EGVBG" xlink:type="simple">SNSD</abbrev>: “♂ / Genitalpräparat / Umgeb. Jalta Krim, Ende Juli 1965 leg. F. Hieke / MORDELLISTENA <tp:taxon-name><tp:taxon-name-part taxon-name-part-type="genus" reg="Mordellistena"/><tp:taxon-name-part taxon-name-part-type="species" reg="pseudohirtipes">pseudohirtipes</tp:taxon-name-part></tp:taxon-name> Erm. K Ermisch det. 19”; 1 ♂, <named-content xmlns:xlink="http://www.w3.org/1999/xlink" content-type="dwc:institutional_code" xlink:type="simple">HNHM</named-content>: “Krim Jaila 17. VI. 1956 leg. L. Horváth / <tp:taxon-name><tp:taxon-name-part taxon-name-part-type="genus" reg="Mordellistena">Mordellistena</tp:taxon-name-part><tp:taxon-name-part taxon-name-part-type="species" reg="pseudohirtipes">pseudohirtipes</tp:taxon-name-part></tp:taxon-name> Erm. det. R. Batten 1980 / <tp:taxon-name><tp:taxon-name-part taxon-name-part-type="genus" reg="Mordellistena">Mordellistena</tp:taxon-name-part></tp:taxon-name> (s. str.) <tp:taxon-name><tp:taxon-name-part taxon-name-part-type="genus" reg="Mordellistena"/><tp:taxon-name-part taxon-name-part-type="species" reg="pseudohirtipes">pseudohirtipes</tp:taxon-name-part></tp:taxon-name> Ermisch, 1965 D. Selnekovič det. 2017”.</p></tp:treatment-sec><tp:treatment-sec sec-type="Differential diagnosis" id="SECID0ESWBG"><title>Differential diagnosis.</title><p>From <italic><tp:taxon-name><tp:taxon-name-part taxon-name-part-type="genus" reg="Mordellistena">M.</tp:taxon-name-part><tp:taxon-name-part taxon-name-part-type="species" reg="purpurascens">purpurascens</tp:taxon-name-part></tp:taxon-name></italic> it differs in shorter parameres (<abbrev xmlns:xlink="http://www.w3.org/1999/xlink" xlink:title="elytral length" id="ABBRID0EDXBG" xlink:type="simple">EL</abbrev>/<abbrev xmlns:xlink="http://www.w3.org/1999/xlink" xlink:title="length of left paramere" id="ABBRID0EHXBG" xlink:type="simple">LPrL</abbrev> ratio: <italic><tp:taxon-name><tp:taxon-name-part taxon-name-part-type="genus" reg="Mordellistena">M.</tp:taxon-name-part><tp:taxon-name-part taxon-name-part-type="species" reg="pseudohirtipes">pseudohirtipes</tp:taxon-name-part></tp:taxon-name></italic>: 4.65–7.17 (5.89 ± 0.71, n = 25), <italic><tp:taxon-name><tp:taxon-name-part taxon-name-part-type="genus" reg="Mordellistena">M.</tp:taxon-name-part><tp:taxon-name-part taxon-name-part-type="species" reg="purpurascens">purpurascens</tp:taxon-name-part></tp:taxon-name></italic>: 4.42–5.84 (4.98 ± 0.35, n = 19); <abbrev xmlns:xlink="http://www.w3.org/1999/xlink" xlink:title="elytral length" id="ABBRID0EBYBG" xlink:type="simple">EL</abbrev>/<abbrev xmlns:xlink="http://www.w3.org/1999/xlink" xlink:title="length of right paramere" id="ABBRID0EFYBG" xlink:type="simple">RPrL</abbrev> ratio: <italic><tp:taxon-name><tp:taxon-name-part taxon-name-part-type="genus" reg="Mordellistena">M.</tp:taxon-name-part><tp:taxon-name-part taxon-name-part-type="species" reg="pseudohirtipes">pseudohirtipes</tp:taxon-name-part></tp:taxon-name></italic>: 5.91–8.63 (7.42 ± 0.72, n = 25), <italic><tp:taxon-name><tp:taxon-name-part taxon-name-part-type="genus" reg="Mordellistena">M.</tp:taxon-name-part><tp:taxon-name-part taxon-name-part-type="species" reg="purpurascens">purpurascens</tp:taxon-name-part></tp:taxon-name></italic>: 5.57–6.94 (6.19 ± 0.41 n = 19)). Basal part of the left paramere (Fig. <xref ref-type="fig" rid="F4">6E–H</xref>) is shorter than in <italic><tp:taxon-name><tp:taxon-name-part taxon-name-part-type="genus" reg="Mordellistena">M.</tp:taxon-name-part><tp:taxon-name-part taxon-name-part-type="species" reg="purpurascens">purpurascens</tp:taxon-name-part></tp:taxon-name></italic> (Fig. <xref ref-type="fig" rid="F5">7G–J</xref>). Body usually smaller (<abbrev xmlns:xlink="http://www.w3.org/1999/xlink" xlink:title="total length" id="ABBRID0ESZBG" xlink:type="simple">TL</abbrev>: <italic><tp:taxon-name><tp:taxon-name-part taxon-name-part-type="genus" reg="Mordellistena">M.</tp:taxon-name-part><tp:taxon-name-part taxon-name-part-type="species" reg="pseudohirtipes">pseudohirtipes</tp:taxon-name-part></tp:taxon-name></italic>: ♂♂ 2.47–4.05 mm (3.20 ± 0.43 mm, n = 25) ♀♀ 3.26–4.47 mm (3.68 ± 0.56 mm, n = 3), <italic><tp:taxon-name><tp:taxon-name-part taxon-name-part-type="genus" reg="Mordellistena">M.</tp:taxon-name-part><tp:taxon-name-part taxon-name-part-type="species" reg="purpurascens">purpurascens</tp:taxon-name-part></tp:taxon-name></italic>: ♂♂ 3.10–4.42 mm (3.75 ± 0.35 mm, n = 19), ♀♀ 3.31–4.42 mm (3.82 ± 0.36 mm, n = 14)). Differences between <italic><tp:taxon-name><tp:taxon-name-part taxon-name-part-type="genus" reg="Mordellistena">M.</tp:taxon-name-part><tp:taxon-name-part taxon-name-part-type="species" reg="hirtipes">hirtipes</tp:taxon-name-part></tp:taxon-name></italic> are mentioned above.</p><fig id="F4" position="float" orientation="portrait"><label>Figure 6.</label><caption><p><italic><tp:taxon-name><tp:taxon-name-part taxon-name-part-type="genus" reg="Mordellistena">Mordellistena</tp:taxon-name-part><tp:taxon-name-part taxon-name-part-type="species" reg="pseudohirtipes">pseudohirtipes</tp:taxon-name-part></tp:taxon-name></italic> Ermisch, 1965: <bold>A</bold> antenna, male <bold>B</bold> antenna, female <bold>C</bold> maxillary palpus, male <bold>D</bold> maxillary palpus, female <bold>E</bold> parameres, holotype <bold>F</bold> parameres, holotype of <tp:taxon-name><tp:taxon-name-part taxon-name-part-type="genus" reg="Mordellistena">M.</tp:taxon-name-part><tp:taxon-name-part taxon-name-part-type="species" reg="pseudohirtipes">pseudohirtipes</tp:taxon-name-part><tp:taxon-name-part taxon-name-part-type="infraspecific-rank">ssp.</tp:taxon-name-part><tp:taxon-name-part taxon-name-part-type="subspecies" reg="krotosensis">krotosensis</tp:taxon-name-part></tp:taxon-name><bold>G</bold> parameres, holotype of <italic><tp:taxon-name><tp:taxon-name-part taxon-name-part-type="genus" reg="Mordellistena">M.</tp:taxon-name-part><tp:taxon-name-part taxon-name-part-type="species" reg="fageli">fageli</tp:taxon-name-part></tp:taxon-name></italic><bold>H</bold> parameres, France <bold>I</bold> aedeagal median lobe <bold>J</bold> sternite VIII, male.</p></caption><graphic xmlns:xlink="http://www.w3.org/1999/xlink" xlink:href="zookeys-854-089-g004.jpg" position="float" orientation="portrait" xlink:type="simple" id="oo_309068.jpg"/></fig></tp:treatment-sec><tp:treatment-sec sec-type="redescription" id="SECID0E63BG"><title>Redescription.</title><p>Measurements: <abbrev xmlns:xlink="http://www.w3.org/1999/xlink" xlink:title="total length" id="ABBRID0EF4BG" xlink:type="simple">TL</abbrev>: ♂♂ 2.47–4.05 mm (3.20 ± 0.43 mm, n = 25) ♀♀ 3.26–4.47 mm (3.68 ± 0.56 mm, n = 3); <abbrev xmlns:xlink="http://www.w3.org/1999/xlink" xlink:title="length of head" id="ABBRID0EJ4BG" xlink:type="simple">HL</abbrev>: ♂♂ 0.64–0.93 mm (0.75 ± 0.09 mm, n = 25), ♀♀ 0.77–1.04 mm (0.87 ± 0.12 mm, n = 3); <abbrev xmlns:xlink="http://www.w3.org/1999/xlink" xlink:title="width of head" id="ABBRID0EN4BG" xlink:type="simple">HW</abbrev>: ♂♂ 0.70–1.06 mm (0.87 ± 0.11 mm, n = 29), ♀♀ 0.87–1.20 mm (0.99 ± 0.15 mm, n = 3); <abbrev xmlns:xlink="http://www.w3.org/1999/xlink" xlink:title="length of pronotum" id="ABBRID0ER4BG" xlink:type="simple">PL</abbrev>: ♂♂ 0.83–1.29 mm (1.05 ± 0.14 mm, n = 25), ♀♀ 1.06–1.42 mm (1.19 ± 0.16 mm, n = 3); <abbrev xmlns:xlink="http://www.w3.org/1999/xlink" xlink:title="width of pronotum" id="ABBRID0EV4BG" xlink:type="simple">PW</abbrev>: ♂♂ 0.83–1.39 mm (1.07 ± 0.17 mm, n = 29), ♀♀ 1.12–1.67 mm (1.31 ± 0.25 mm, n = 3); <abbrev xmlns:xlink="http://www.w3.org/1999/xlink" xlink:title="elytral length" id="ABBRID0EZ4BG" xlink:type="simple">EL</abbrev>: ♂♂ 1.88–3.02 mm (2.37 ± 0.31 mm, n = 25), ♀♀ 2.44–3.35 mm (2.75 ± 0.42 mm, n = 3); <abbrev xmlns:xlink="http://www.w3.org/1999/xlink" xlink:title="elytral width" id="ABBRID0E44BG" xlink:type="simple">EW</abbrev>: ♂♂ 0.81–1.46 mm (1.09 ± 0.18 mm, n = 25), ♀♀ 1.17–1.69 mm (1.35 ± 0.24 mm, n = 6); <abbrev xmlns:xlink="http://www.w3.org/1999/xlink" xlink:title="length of protibiae" id="ABBRID0EB5BG" xlink:type="simple">PTiL</abbrev>: ♂♂ 0.57–0.91 mm (0.70 ± 0.10 mm, n = 25), ♀♀ 0.65–0.90 mm (0.74 ± 0.11 mm, n = 6); <abbrev xmlns:xlink="http://www.w3.org/1999/xlink" xlink:title="length of protarsi" id="ABBRID0EF5BG" xlink:type="simple">PTrL</abbrev>: ♂♂ 0.52–0.84 mm (0.63 ± 0.08 mm, n = 24), ♀♀ 0.60–0.80 mm (0.68 ± 0.09, n = 3); <abbrev xmlns:xlink="http://www.w3.org/1999/xlink" xlink:title="length of mesotibiae" id="ABBRID0EJ5BG" xlink:type="simple">MsTiL</abbrev>: 0.71–1.17 mm (0.87 ± 0.12 mm, n = 25), ♀♀ 0.86–1.25 mm (0.99 ± 0.18 mm, n = 3); <abbrev xmlns:xlink="http://www.w3.org/1999/xlink" xlink:title="length of mesotarsi" id="ABBRID0EN5BG" xlink:type="simple">MsTrL</abbrev>: ♂♂ 0.83–1.34 mm (1.02 ± 0.15 mm, n = 13), ♀♀ 1.04–1.35 mm (n = 2); <abbrev xmlns:xlink="http://www.w3.org/1999/xlink" xlink:title="length of metatibiae" id="ABBRID0ER5BG" xlink:type="simple">MtTiL</abbrev>: ♂♂ 0.60–0.92 mm (0.74 ± 0.09 mm, n = 25), ♀♀ 0.74–1.04 mm (0.84 ± 0.14 mm, n = 3); <abbrev xmlns:xlink="http://www.w3.org/1999/xlink" xlink:title="length of metatarsi" id="ABBRID0EV5BG" xlink:type="simple">MtTrL</abbrev>: ♂♂ 1.27–1.98 mm (1.59 ± 0.20 mm, n = 17), ♀♀ 1.51–2.05 mm (n = 2); <abbrev xmlns:xlink="http://www.w3.org/1999/xlink" xlink:title="length of pygidium" id="ABBRID0EZ5BG" xlink:type="simple">PygL</abbrev>: ♂♂ 1.29–1.96 mm (1.54 ± 0.18 mm, n = 29), ♀♀ 1.39–1.75 mm (1.57 ± 0.14 mm, n = 3); <abbrev xmlns:xlink="http://www.w3.org/1999/xlink" xlink:title="length of terminal abdominal ventrite" id="ABBRID0E45BG" xlink:type="simple">TVtL</abbrev>: ♂♂ 0.56–1.25 mm (0.73 ± 0.13 mm, n = 25), ♀♀ 0.50–0.71 mm (0.64 ± 0.10 mm, n = 3); <abbrev xmlns:xlink="http://www.w3.org/1999/xlink" xlink:title="length of left paramere" id="ABBRID0EB6BG" xlink:type="simple">LPrL</abbrev>: 0.33–0.46 mm (0.40 ± 0.03 mm, n = 25); <abbrev xmlns:xlink="http://www.w3.org/1999/xlink" xlink:title="length of right paramere" id="ABBRID0EF6BG" xlink:type="simple">RPrL</abbrev>: 0.26–0.37 mm (0.32 ± 0.03 mm, n = 25); <abbrev xmlns:xlink="http://www.w3.org/1999/xlink" xlink:title="length of sternite VIII" id="ABBRID0EJ6BG" xlink:type="simple">St8L</abbrev>: ♂ 0.47 mm (n = 1); <abbrev xmlns:xlink="http://www.w3.org/1999/xlink" xlink:title="width of sternite VIII" id="ABBRID0EN6BG" xlink:type="simple">St8W</abbrev>: ♂ 0.31 mm (n = 1).</p><p>Habitus given in Fig. <xref ref-type="fig" rid="F1">2</xref>. Body strongly elongate, slender, widest just behind humeri. Integument black, mouthparts sometimes paler. Pubescence on head pale yellowish, on pronotum yellowish to dark grey, on elytra yellowish in anterior 1/2, darkened towards apices, or completely dark grey, sometimes with reddish or purplish metallic sheen, on pygidium dark grey, on venter yellowish, darkened along posterior margins of abdominal ventrites.</p><p>Head moderately convex dorsally, wider than long, widest just before middle, <abbrev xmlns:xlink="http://www.w3.org/1999/xlink" xlink:title="width of head" id="ABBRID0EZ6BG" xlink:type="simple">HW</abbrev>/<abbrev xmlns:xlink="http://www.w3.org/1999/xlink" xlink:title="length of head" id="ABBRID0E46BG" xlink:type="simple">HL</abbrev> ratio: ♂♂ 1.08–1.23 (1.15 ± 0.03, n = 25), ♀♀ 1.11–1.16 (1.13 ± 0.02, n = 3). Dorsal surface weakly microreticulated with small, round punctures bearing short setae. Occipital margin rounded in dorsal aspect, straight, or slightly concave seen from behind. Eyes oval, completely reaching occiput, not expanded onto ventral surface, finely faceted, with short interfacetal setae. Anterior margin of clypeus straight. Labrum transverse, anterior margin straight or very slightly emarginate; surface microreticulation with small, round punctures and setae. Antennae slightly serrate (Fig. <xref ref-type="fig" rid="F4">6A, B</xref>); antennomeres I–IV subequal in length; antennomeres V–X longer and wider, in males ~1.30×, in females ~1.20× as long as wide; terminal antennomere elongate oval, ~1.90× as long as wide. Galea gradually expanded toward apex, covered with apically expanded sensilla. Maxillary palpi (Fig. <xref ref-type="fig" rid="F4">6C–D</xref>) black; palpomere I very short; palpomere II distinctly expanded, with long setae on ventral side in males, not expanded, rather long and narrow in females; palpomere III short, ~1.50× as long as wide; terminal palpomere in males broadly securiform, with inner angle situated around the middle, in females slenderer, with inner angle situated in apical 1/3; <abbrev xmlns:xlink="http://www.w3.org/1999/xlink" xlink:title="length of terminal segment of maxillary palpi" id="ABBRID0EKAAI" xlink:type="simple">TPalL</abbrev>/<abbrev xmlns:xlink="http://www.w3.org/1999/xlink" xlink:title="width of terminal segment of maxillary palpi" id="ABBRID0EOAAI" xlink:type="simple">TPalW</abbrev> ratio: ♂♂ 1.80–2.30 (2.07 ± 0.11, n = 25), ♀♀ 2.05–2.31 (2.21 ± 0.12, n = 3).</p><p>Pronotum moderately convex, approximately as long as wide, <abbrev xmlns:xlink="http://www.w3.org/1999/xlink" xlink:title="width of pronotum" id="ABBRID0EUAAI" xlink:type="simple">PW</abbrev>/<abbrev xmlns:xlink="http://www.w3.org/1999/xlink" xlink:title="length of pronotum" id="ABBRID0EYAAI" xlink:type="simple">PL</abbrev> ratio: ♂♂ 0.97–1.12 (1.02 ± 0.03, n = 25), ♀♀ 1.04–1.18 (1.10 ± 0.06, n = 3). Surface finely transversally microreticulate, covered with rasp-like punctures, distance between punctures 2.00–4.00 times as long as the diameter, each puncture bears flat, pointed seta. Anterior margin rounded, slightly produced mesally, anterior angles broadly rounded; lateral carinae emarginated in lateral aspect; posterior margin forming short mesal lobe, emarginated before posterior angles; posterior angles in lateral aspect rectangular, acute. Posterior marginal bead interrupted before posterior angles. Scutellar shield small, triangular, with small, rasp-like punctures bearing setae. Metanepisternum trapezoidal, narrowed posteriorly, ventral margin straight, dorsal margin emarginate.</p><p>Elytra long and narrow, moderately convex, widest at the end of anterior 1/4, <abbrev xmlns:xlink="http://www.w3.org/1999/xlink" xlink:title="elytral length" id="ABBRID0E5AAI" xlink:type="simple">EL</abbrev>/<abbrev xmlns:xlink="http://www.w3.org/1999/xlink" xlink:title="elytral width" id="ABBRID0ECBAI" xlink:type="simple">EW</abbrev> ratio: ♂♂ 2.02–2.40 (2.18 ± 0.10, n = 25), ♀♀ 1.99–2.08 (2.04 ± 0.04, n = 3). Surface with weak transverse microreticulation and rasp-like punctures, these are larger and more densely arranged than those on pronotum, each puncture bears flat seta. Lateral margins rather strongly convergent, regularly rounded; apices separately rounded.</p><p>Profemora slender, in males somewhat stouter than in females. Protibiae straight, in males distinctly expanded in basal half, here with fringe of long, thick setae; <abbrev xmlns:xlink="http://www.w3.org/1999/xlink" xlink:title="length of protibiae" id="ABBRID0EIBAI" xlink:type="simple">PTiL</abbrev>/<abbrev xmlns:xlink="http://www.w3.org/1999/xlink" xlink:title="length of protarsi" id="ABBRID0EMBAI" xlink:type="simple">PTrL</abbrev> ratio: ♂♂ 1.02–1.24 (1.11 ± 0.05, n = 25), ♀♀ 1.02–1.13 (1.09 ± 0.05, n = 3). Protarsomere I in females as long as two following tarsomeres combined, in males slightly longer; protarsomere IV simple, slightly shorter than previous one, shallowly emarginate at apex; terminal protarsomere slightly shorter than previous two tarsomeres combined. Claws on protarsi with three denticles, on meso- and metatarsi with four denticles. Mesotibiae slightly bent medially; mesotarsus longer than tibia, <abbrev xmlns:xlink="http://www.w3.org/1999/xlink" xlink:title="length of mesotibiae" id="ABBRID0EQBAI" xlink:type="simple">MsTiL</abbrev>/<abbrev xmlns:xlink="http://www.w3.org/1999/xlink" xlink:title="length of mesotarsi" id="ABBRID0EUBAI" xlink:type="simple">MsTrL</abbrev> ratio: ♂♂ 0.79–0.90 (0.83 ± 0.03, n = 13), ♀♀ 0.85–0.92 (n = 2). Metacoxae large, anterior margin slightly emarginated, posterior margin broadly rounded. Metatibiae bearing short subapical ridge and 3–4 lateral ridges parallel to apical margin of tibia, reaching 1/3 of tibial width. Metatibial spurs black, long, inner one ~1.30× as long as outer one. Metatarsomere I bearing 3–5 short ridges, metatarsomere II bearing 2–3 ridges, metatarsomere III without ridges. Metatarsus ~2.00× as long as metatibia, <abbrev xmlns:xlink="http://www.w3.org/1999/xlink" xlink:title="length of metatarsi" id="ABBRID0EYBAI" xlink:type="simple">MtTrL</abbrev>/<abbrev xmlns:xlink="http://www.w3.org/1999/xlink" xlink:title="length of metatibiae" id="ABBRID0E3BAI" xlink:type="simple">MtTiL</abbrev> ratio: ♂♂ 2.02–2.32 (2.18 ± 0.07, n = 17), ♀♀ 1.98–2.00 (n = 2).</p><p>Pygidium long and slender, <abbrev xmlns:xlink="http://www.w3.org/1999/xlink" xlink:title="length of pygidium" id="ABBRID0ECCAI" xlink:type="simple">PygL</abbrev>/<abbrev xmlns:xlink="http://www.w3.org/1999/xlink" xlink:title="length of terminal abdominal ventrite" id="ABBRID0EGCAI" xlink:type="simple">TVtL</abbrev> ratio: ♂♂ 1.82–2.47 (2.19 ± 0.15, n = 23), ♀♀ 1.88–2.79 (2.22 ± 0.32, n = 6). Apical margin of terminal ventrite arcuate.</p><p>Male genitalia: sternite VIII rather short, setae present in apical 1/3, apical protuberance short, slightly bilobed at apex (Fig. <xref ref-type="fig" rid="F4">6J</xref>); <abbrev xmlns:xlink="http://www.w3.org/1999/xlink" xlink:title="length of sternite VIII" id="ABBRID0EQCAI" xlink:type="simple">St8L</abbrev>/<abbrev xmlns:xlink="http://www.w3.org/1999/xlink" xlink:title="width of sternite VIII" id="ABBRID0EUCAI" xlink:type="simple">St8W</abbrev> ratio: ♂♂ 1.50–1.53 (n = 2). Sternite IX long, slender, arrow-shaped, with medial longitudinal keel in apical part. Parameres (Fig. <xref ref-type="fig" rid="F4">6E–H</xref>) rather long, <abbrev xmlns:xlink="http://www.w3.org/1999/xlink" xlink:title="elytral length" id="ABBRID0E3CAI" xlink:type="simple">EL</abbrev>/<abbrev xmlns:xlink="http://www.w3.org/1999/xlink" xlink:title="length of left paramere" id="ABBRID0EADAI" xlink:type="simple">LPrL</abbrev> ratio: 4.65–7.17 (5.89 ± 0.71, n = 25), <abbrev xmlns:xlink="http://www.w3.org/1999/xlink" xlink:title="elytral length" id="ABBRID0EEDAI" xlink:type="simple">EL</abbrev>/<abbrev xmlns:xlink="http://www.w3.org/1999/xlink" xlink:title="length of right paramere" id="ABBRID0EIDAI" xlink:type="simple">RPrL</abbrev> ratio: 5.91–8.63 (7.42 ± 0.72, n = 25), <abbrev xmlns:xlink="http://www.w3.org/1999/xlink" xlink:title="length of left paramere" id="ABBRID0EMDAI" xlink:type="simple">LPrL</abbrev>/<abbrev xmlns:xlink="http://www.w3.org/1999/xlink" xlink:title="length of right paramere" id="ABBRID0EQDAI" xlink:type="simple">RPrL</abbrev> ratio: 1.12–1.39 (1.26 ± 0.06, n = 25). Left paramere: dorsal branch expanded apically, obliquely truncate at apex; ventral branch narrow, slightly bent medially, pointed at apex, <abbrev xmlns:xlink="http://www.w3.org/1999/xlink" xlink:title="length of left paramere" id="ABBRID0EUDAI" xlink:type="simple">LPrL</abbrev>/<abbrev xmlns:xlink="http://www.w3.org/1999/xlink" xlink:title="basal part of left paramere length" id="ABBRID0EYDAI" xlink:type="simple">BLPr</abbrev> ratio: 1.73–2.24 (1.95 ± 0.11, n = 25). Right paramere: dorsal branch rather narrow, slightly expanded, rounded at apex; ventral branch as long as or slightly shorter than dorsal branch, bent dorsally in apical part, pointed at apex. Median lobe long, slender, slightly expanded in apical part (Fig. <xref ref-type="fig" rid="F4">6I</xref>). Phallobase with short tubular process (approximately 1/6 of total length) and long, slender furca.</p></tp:treatment-sec><tp:treatment-sec sec-type="Sexual dimorphism" id="SECID0EAEAI"><title>Sexual dimorphism.</title><p>Females are more robust than males, their protibiae are not expanded in basal 1/3 and without fringe of long setae. Maxillary palpomere II is not expanded in females and without long setae on ventral side. Terminal maxillary palpomere is slenderer in females and its inner angle is situated more distally than in males. Antennae are somewhat shorter in females.</p></tp:treatment-sec><tp:treatment-sec sec-type="distribution" id="SECID0EFEAI"><title>Distribution.</title><p>Algeria, Azerbaijan, Bulgaria, Croatia, Cyprus, France, Georgia, Greece, Israel, Italy, Macedonia, Montenegro, Morocco, Portugal, Spain, Turkey, Ukraine. <italic><tp:taxon-name><tp:taxon-name-part taxon-name-part-type="genus" reg="Mordellistena">Mordellistena</tp:taxon-name-part><tp:taxon-name-part taxon-name-part-type="species" reg="pseudohirtipes">pseudohirtipes</tp:taxon-name-part></tp:taxon-name></italic> is reported here for the first time from Israel and Montenegro.</p></tp:treatment-sec><tp:treatment-sec sec-type="biology" id="SECID0EWEAI"><title>Biology.</title><p>Adults were collected on the flowers of <tp:taxon-name><tp:taxon-name-part taxon-name-part-type="family">Apiaceae</tp:taxon-name-part></tp:taxon-name> plants on dry grasslands. <xref ref-type="bibr" rid="B33">Plaza (1983)</xref> mentioned that <italic><tp:taxon-name><tp:taxon-name-part taxon-name-part-type="genus" reg="Mordellistena">M.</tp:taxon-name-part><tp:taxon-name-part taxon-name-part-type="species" reg="pseudohirtipes">pseudohirtipes</tp:taxon-name-part></tp:taxon-name></italic> was collected in Spain on following plant species: <italic><tp:taxon-name><tp:taxon-name-part taxon-name-part-type="genus" reg="Thapsia">Thapsia</tp:taxon-name-part><tp:taxon-name-part taxon-name-part-type="species" reg="villosa">villosa</tp:taxon-name-part></tp:taxon-name></italic>, <italic><tp:taxon-name><tp:taxon-name-part taxon-name-part-type="genus" reg="Daucus">Daucus</tp:taxon-name-part><tp:taxon-name-part taxon-name-part-type="species" reg="carota">carota</tp:taxon-name-part></tp:taxon-name></italic> (both <tp:taxon-name><tp:taxon-name-part taxon-name-part-type="family">Apiaceae</tp:taxon-name-part></tp:taxon-name>) and <italic><tp:taxon-name><tp:taxon-name-part taxon-name-part-type="genus" reg="Ruta">Ruta</tp:taxon-name-part><tp:taxon-name-part taxon-name-part-type="species" reg="montana">montana</tp:taxon-name-part></tp:taxon-name></italic> (<tp:taxon-name><tp:taxon-name-part taxon-name-part-type="family">Rutaceae</tp:taxon-name-part></tp:taxon-name>).</p></tp:treatment-sec><tp:treatment-sec sec-type="remarks" id="SECID0E2GAI"><title>Remarks.</title><p><italic><tp:taxon-name><tp:taxon-name-part taxon-name-part-type="genus" reg="Mordellistena">Mordellistena</tp:taxon-name-part><tp:taxon-name-part taxon-name-part-type="species" reg="fageli">fageli</tp:taxon-name-part></tp:taxon-name></italic> was placed in the <italic>pentas</italic>–group in the original description, based on the dark pubescence and three ridges on the metatarsomere II. In fact, as <xref ref-type="bibr" rid="B22">Horák (1983)</xref> already mentioned, this species belongs to <italic><tp:taxon-name><tp:taxon-name-part taxon-name-part-type="genus" reg="Mordellistena">M.</tp:taxon-name-part><tp:taxon-name-part taxon-name-part-type="species" reg="hirtipes">hirtipes</tp:taxon-name-part></tp:taxon-name></italic> complex, based on the strongly convex body and expanded maxillary palpomere II. Examination of type material did not reveal any characters which could separate this taxon from <italic><tp:taxon-name><tp:taxon-name-part taxon-name-part-type="genus" reg="Mordellistena">M.</tp:taxon-name-part><tp:taxon-name-part taxon-name-part-type="species" reg="pseudohirtipes">pseudohirtipes</tp:taxon-name-part></tp:taxon-name></italic>. In the plot from <abbrev xmlns:xlink="http://www.w3.org/1999/xlink" xlink:title="Principal Component Analysis" id="ABBRID0EIIAI" xlink:type="simple">PCA</abbrev> analysis (Fig. <xref ref-type="fig" rid="F7">10A</xref>), <italic><tp:taxon-name><tp:taxon-name-part taxon-name-part-type="genus" reg="Mordellistena">M.</tp:taxon-name-part><tp:taxon-name-part taxon-name-part-type="species" reg="fageli">fageli</tp:taxon-name-part></tp:taxon-name></italic> is placed just next to the cluster of <italic><tp:taxon-name><tp:taxon-name-part taxon-name-part-type="genus" reg="Mordellistena">M.</tp:taxon-name-part><tp:taxon-name-part taxon-name-part-type="species" reg="pseudohirtipes">pseudohirtipes</tp:taxon-name-part></tp:taxon-name></italic>, in the same plane along the PC 1 axis. We consider these taxa as conspecific and propose <italic><tp:taxon-name><tp:taxon-name-part taxon-name-part-type="genus" reg="Mordellistena">M.</tp:taxon-name-part><tp:taxon-name-part taxon-name-part-type="species" reg="fageli">fageli</tp:taxon-name-part></tp:taxon-name></italic> as a junior synonym of <italic><tp:taxon-name><tp:taxon-name-part taxon-name-part-type="genus" reg="Mordellistena">M.</tp:taxon-name-part><tp:taxon-name-part taxon-name-part-type="species" reg="pseudohirtipes">pseudohirtipes</tp:taxon-name-part></tp:taxon-name></italic>.</p><p><xref ref-type="bibr" rid="B7">Czető (1990)</xref> described <italic><tp:taxon-name><tp:taxon-name-part taxon-name-part-type="genus" reg="Mordellistena">M.</tp:taxon-name-part><tp:taxon-name-part taxon-name-part-type="species" reg="pseudohirtipes">pseudohirtipes</tp:taxon-name-part><tp:taxon-name-part taxon-name-part-type="subspecies" reg="krotosensis">krotosensis</tp:taxon-name-part></tp:taxon-name></italic> based on two male specimens from Crete island. Characters such as length of the body, length of pygidium and colouration of pubescence, that he used for differentiation of the subspecies, are subjects of individual variability. Results of <abbrev xmlns:xlink="http://www.w3.org/1999/xlink" xlink:title="Principal Component Analysis" id="ABBRID0ERKAI" xlink:type="simple">PCA</abbrev> (Fig. <xref ref-type="fig" rid="F7">10A</xref>) show, that holotype of <italic><tp:taxon-name><tp:taxon-name-part taxon-name-part-type="genus" reg="Mordellistena">M.</tp:taxon-name-part><tp:taxon-name-part taxon-name-part-type="species" reg="pseudohirtipes">pseudohirtipes</tp:taxon-name-part><tp:taxon-name-part taxon-name-part-type="subspecies" reg="krotosensis">krotosensis</tp:taxon-name-part></tp:taxon-name></italic> is placed within the cluster of the nominotypical subspecies. After examination of holotype we consider this subspecies as a junior synonym of <italic><tp:taxon-name><tp:taxon-name-part taxon-name-part-type="genus" reg="Mordellistena">M.</tp:taxon-name-part><tp:taxon-name-part taxon-name-part-type="species" reg="pseudohirtipes">pseudohirtipes</tp:taxon-name-part><tp:taxon-name-part taxon-name-part-type="subspecies" reg="pseudohirtipes">pseudohirtipes</tp:taxon-name-part></tp:taxon-name></italic>.</p><p>In Ermisch’s collection, there is a series of specimens named <italic><tp:taxon-name><tp:taxon-name-part taxon-name-part-type="genus" reg="Mordellistena">Mordellistena</tp:taxon-name-part><tp:taxon-name-part taxon-name-part-type="species" reg="lopezi">lopezi</tp:taxon-name-part></tp:taxon-name></italic>. Such species has not been described, and in fact, all the specimens belong to <italic><tp:taxon-name><tp:taxon-name-part taxon-name-part-type="genus" reg="Mordellistena">M.</tp:taxon-name-part><tp:taxon-name-part taxon-name-part-type="species" reg="pseudohirtipes">pseudohirtipes</tp:taxon-name-part></tp:taxon-name></italic>, except the one labelled as “Type”, which belongs to <italic><tp:taxon-name><tp:taxon-name-part taxon-name-part-type="genus" reg="Mordellistena">M.</tp:taxon-name-part><tp:taxon-name-part taxon-name-part-type="species" reg="purpurascens">purpurascens</tp:taxon-name-part></tp:taxon-name></italic>.</p></tp:treatment-sec><tp:treatment-sec><!--Section generated to contain objects referenced in tp:taxon-treatment.--><fig id="F1" position="float" orientation="portrait"><label>Figures 1–3.</label><caption><p><bold>1</bold><italic><tp:taxon-name><tp:taxon-name-part taxon-name-part-type="genus" reg="Mordellistena">Mordellistena</tp:taxon-name-part><tp:taxon-name-part taxon-name-part-type="species" reg="hirtipes">hirtipes</tp:taxon-name-part></tp:taxon-name></italic> Schilsky, 1895, male <bold>2</bold><italic><tp:taxon-name><tp:taxon-name-part taxon-name-part-type="genus" reg="Mordellistena">M.</tp:taxon-name-part><tp:taxon-name-part taxon-name-part-type="species" reg="pseudohirtipes">pseudohirtipes</tp:taxon-name-part></tp:taxon-name></italic> Ermisch, 1965, male <bold>3</bold><italic><tp:taxon-name><tp:taxon-name-part taxon-name-part-type="genus" reg="Mordellistena">M.</tp:taxon-name-part><tp:taxon-name-part taxon-name-part-type="species" reg="geronensis">geronensis</tp:taxon-name-part></tp:taxon-name></italic> Ermisch, 1977, male. Scale bar: 0.50 mm.</p></caption><graphic xmlns:xlink="http://www.w3.org/1999/xlink" xlink:href="zookeys-854-089-g001.jpg" position="float" orientation="portrait" xlink:type="simple" id="oo_309065.jpg"/></fig><fig id="F5" position="float" orientation="portrait"><label>Figure 7.</label><caption><p><italic><tp:taxon-name><tp:taxon-name-part taxon-name-part-type="genus" reg="Mordellistena">Mordellistena</tp:taxon-name-part><tp:taxon-name-part taxon-name-part-type="species" reg="purpurascens">purpurascens</tp:taxon-name-part></tp:taxon-name></italic> Costa, 1845: <bold>A</bold> antenna, male <bold>B</bold> antenna, female <bold>C</bold> maxillary palpus, male <bold>D</bold> maxillary palpus, female <bold>E</bold> sternite VIII, male <bold>F</bold> sternite VIII, female <bold>G</bold> parameres, lectotype <bold>H</bold> parameres, holotype of <italic><tp:taxon-name><tp:taxon-name-part taxon-name-part-type="genus" reg="Mordellistena">M.</tp:taxon-name-part><tp:taxon-name-part taxon-name-part-type="species" reg="geronensis">geronensis</tp:taxon-name-part></tp:taxon-name></italic><bold>I</bold> parameres, holotype of <italic><tp:taxon-name><tp:taxon-name-part taxon-name-part-type="genus" reg="Mordellistena">M.</tp:taxon-name-part><tp:taxon-name-part taxon-name-part-type="species" reg="istrica">istrica</tp:taxon-name-part></tp:taxon-name></italic><bold>J</bold> parameres, France <bold>K</bold> aedeagal median lobe, holotype.</p></caption><graphic xmlns:xlink="http://www.w3.org/1999/xlink" xlink:href="zookeys-854-089-g005.jpg" position="float" orientation="portrait" xlink:type="simple" id="oo_309069.jpg"/></fig><fig id="F7" position="float" orientation="portrait"><label>Figure 10.</label><caption><p><bold>A</bold> Results of Principal Component Analysis (<abbrev xmlns:xlink="http://www.w3.org/1999/xlink" xlink:title="Principal Component Analysis" id="ABBRID0E1XCI" xlink:type="simple">PCA</abbrev>) <bold>B</bold> Box-plots showing differences between species in selected ratios. Top and bottom of the boxes represent first and third quartiles, transverse band represents the median and whiskers represent maximum and minimum.</p></caption><graphic xmlns:xlink="http://www.w3.org/1999/xlink" xlink:href="zookeys-854-089-g007.jpg" position="float" orientation="portrait" xlink:type="simple" id="oo_309071.jpg"/></fig></tp:treatment-sec><ref-list><ref id="B1"><mixed-citation xmlns:xlink="http://www.w3.org/1999/xlink" xlink:type="simple"><person-group><name name-style="western"><surname>Batten</surname><given-names>R</given-names></name></person-group> (<year>1976</year>) <article-title><tp:taxon-name><tp:taxon-name-part taxon-name-part-type="family">Mordellidae</tp:taxon-name-part></tp:taxon-name> (<tp:taxon-name><tp:taxon-name-part taxon-name-part-type="order">Coleoptera</tp:taxon-name-part></tp:taxon-name>) from the South of France and Pyrenees.</article-title><source>Entomologische Berichten</source><volume>36</volume>: <fpage>164</fpage>–<lpage>171</lpage>.</mixed-citation></ref><ref id="B2"><mixed-citation xmlns:xlink="http://www.w3.org/1999/xlink" xlink:type="simple"><person-group><name name-style="western"><surname>Batten</surname><given-names>R</given-names></name></person-group> (<year>1977</year>) <article-title>Two new <tp:taxon-name><tp:taxon-name-part taxon-name-part-type="family">Mordellidae</tp:taxon-name-part></tp:taxon-name> (<tp:taxon-name><tp:taxon-name-part taxon-name-part-type="order">Coleoptera</tp:taxon-name-part></tp:taxon-name>) from Southern Europe, and a key to the <italic><tp:taxon-name><tp:taxon-name-part taxon-name-part-type="genus">Mordellistena</tp:taxon-name-part><tp:taxon-name-part taxon-name-part-type="species">micans</tp:taxon-name-part></tp:taxon-name></italic> group.</article-title><source>Entomologische Berichten</source><volume>37</volume>: <fpage>167</fpage>–<lpage>176</lpage>.</mixed-citation></ref><ref id="B33"><mixed-citation xmlns:xlink="http://www.w3.org/1999/xlink" xlink:type="simple"><person-group><name name-style="western"><surname>Plaza</surname><given-names>E</given-names></name></person-group> (<year>1983</year>) <article-title><tp:taxon-name><tp:taxon-name-part taxon-name-part-type="family">Mordellidae</tp:taxon-name-part></tp:taxon-name> (Col.) de la provincial de Madrid.</article-title><source>Actas del I Congreso Ibérico de Entomologia</source><volume>2</volume>: <fpage>567</fpage>–<lpage>577</lpage>.</mixed-citation></ref><ref id="B7"><mixed-citation xmlns:xlink="http://www.w3.org/1999/xlink" xlink:type="simple"><person-group><name name-style="western"><surname>Czető</surname><given-names>Z</given-names></name></person-group> (<year>1990</year>) <article-title>New <tp:taxon-name><tp:taxon-name-part taxon-name-part-type="family">Mordellidae</tp:taxon-name-part></tp:taxon-name> (<tp:taxon-name><tp:taxon-name-part taxon-name-part-type="order">Coleoptera</tp:taxon-name-part></tp:taxon-name>) from the Mediterranean Region, and a key to the genus <italic><tp:taxon-name><tp:taxon-name-part taxon-name-part-type="genus">Mordellistenula</tp:taxon-name-part></tp:taxon-name></italic> Sthegolewa-Barowskaya.</article-title><source>Folia Entomologica Hungarica</source><volume>51</volume>: <fpage>25</fpage>–<lpage>30</lpage>.</mixed-citation></ref><ref id="B17"><mixed-citation xmlns:xlink="http://www.w3.org/1999/xlink" xlink:type="simple"><person-group><name name-style="western"><surname>Franciscolo</surname><given-names>ME</given-names></name></person-group> (<year>1995</year>) <article-title>Famm. <tp:taxon-name><tp:taxon-name-part taxon-name-part-type="family">Mordellidae</tp:taxon-name-part></tp:taxon-name>. In: Angelini F, Audisio P, Bologna MA, De Biase A, Franciscolo ME, Nardi G, Ratti E, Zampetti MF, <tp:taxon-name><tp:taxon-name-part taxon-name-part-type="order">Coleoptera</tp:taxon-name-part></tp:taxon-name><tp:taxon-name><tp:taxon-name-part taxon-name-part-type="suborder">Polyphaga</tp:taxon-name-part></tp:taxon-name> XII (<tp:taxon-name><tp:taxon-name-part taxon-name-part-type="clade">Heteromera</tp:taxon-name-part></tp:taxon-name> escl. <tp:taxon-name><tp:taxon-name-part taxon-name-part-type="family">Lagriidae</tp:taxon-name-part></tp:taxon-name>, <tp:taxon-name><tp:taxon-name-part taxon-name-part-type="family">Alleculidae</tp:taxon-name-part></tp:taxon-name>, <tp:taxon-name><tp:taxon-name-part taxon-name-part-type="family">Tenebrionidae</tp:taxon-name-part></tp:taxon-name>).</article-title> In: <person-group><name name-style="western"><surname>Minelli</surname><given-names>A</given-names></name><name name-style="western"><surname>Ruffo</surname><given-names>S</given-names></name><name name-style="western"><surname>La Posta</surname><given-names>A</given-names></name></person-group> (<role>Eds</role>) <issue-title>Checklist delle specie della fauna italiana.</issue-title><source>Ed. Calderini, Bologna</source>, <fpage>11</fpage>–<lpage>13</lpage>.</mixed-citation></ref><ref id="B24"><mixed-citation xmlns:xlink="http://www.w3.org/1999/xlink" xlink:type="simple"><person-group><name name-style="western"><surname>Horák</surname><given-names>J</given-names></name></person-group> (<year>2008</year>) <article-title><tp:taxon-name><tp:taxon-name-part taxon-name-part-type="family">Mordellidae</tp:taxon-name-part></tp:taxon-name>.</article-title> In: <person-group><name name-style="western"><surname>Löbl</surname><given-names>I</given-names></name><name name-style="western"><surname>Smetana</surname><given-names>A</given-names></name></person-group> (<role>Eds</role>) <issue-title>Catalogue of Palaearctic Coleoptera.</issue-title><source>Vol. 5. <tp:taxon-name><tp:taxon-name-part taxon-name-part-type="superfamily">Tenebrionoidea</tp:taxon-name-part></tp:taxon-name>. Apollo Books, Stenstrup</source>, <fpage>87</fpage>–<lpage>105</lpage>.</mixed-citation></ref><ref id="B32"><mixed-citation xmlns:xlink="http://www.w3.org/1999/xlink" xlink:type="simple"><person-group><name name-style="western"><surname>Odnosum</surname><given-names>VK</given-names></name></person-group> (<year>2010</year>) <source>Zhuki gorbatki (<tp:taxon-name><tp:taxon-name-part taxon-name-part-type="order">Coleoptera</tp:taxon-name-part></tp:taxon-name>, <tp:taxon-name><tp:taxon-name-part taxon-name-part-type="family">Mordellidae</tp:taxon-name-part></tp:taxon-name>). Fauna Ukrainy. Volume 19. Part 9.</source><publisher-name>Naukova Dumka</publisher-name>, <publisher-loc>Kiev</publisher-loc>, <size units="page">264 pp</size>.</mixed-citation></ref><ref id="B35"><mixed-citation xmlns:xlink="http://www.w3.org/1999/xlink" xlink:type="simple"><person-group><name name-style="western"><surname>Ruzzier</surname><given-names>E</given-names></name></person-group> (<year>2013</year>) <article-title>Taxonomic and faunistic notes on Italian <tp:taxon-name><tp:taxon-name-part taxon-name-part-type="family">Mordellidae</tp:taxon-name-part></tp:taxon-name> (<tp:taxon-name><tp:taxon-name-part taxon-name-part-type="order">Coleoptera</tp:taxon-name-part></tp:taxon-name><tp:taxon-name><tp:taxon-name-part taxon-name-part-type="superfamily">Tenebrionoidea</tp:taxon-name-part></tp:taxon-name>) with redescription of <italic><tp:taxon-name><tp:taxon-name-part taxon-name-part-type="genus">Falsopseudotomoxia</tp:taxon-name-part><tp:taxon-name-part taxon-name-part-type="species">argyropleura</tp:taxon-name-part></tp:taxon-name></italic> (Franciscolo, 1942) n. comb.</article-title><source>Bollettino della Società Entomologica Italiana</source><volume>145</volume>: <fpage>103</fpage>–<lpage>115</lpage>. <ext-link xlink:type="simple" ext-link-type="doi" xlink:href="10.4081/BollettinoSEI.2013.103">https://doi.org/10.4081/BollettinoSEI.2013.103</ext-link></mixed-citation></ref><ref id="B22"><mixed-citation xmlns:xlink="http://www.w3.org/1999/xlink" xlink:type="simple"><person-group><name name-style="western"><surname>Horák</surname><given-names>J</given-names></name></person-group> (<year>1983</year>) <article-title>Revision der <italic><tp:taxon-name><tp:taxon-name-part taxon-name-part-type="genus">Mordellistena</tp:taxon-name-part></tp:taxon-name></italic>-Arten aus der <italic>pentas</italic>-Gruppe (<tp:taxon-name><tp:taxon-name-part taxon-name-part-type="order">Coleoptera</tp:taxon-name-part></tp:taxon-name>, <tp:taxon-name><tp:taxon-name-part taxon-name-part-type="family">Mordellidae</tp:taxon-name-part></tp:taxon-name>).</article-title><source>Entomologische Abhandlungen</source><volume>47</volume>: <fpage>1</fpage>–<lpage>13</lpage>.</mixed-citation></ref></ref-list></tp:taxon-treatment>
