# Supplementary material for: Taxonomic revision of Mordellistenahirtipes species complex with new distribution records (Insecta, Coleoptera, Mordellidae)
Source: Zookeys. 2019 Jun 10;854:89–118. doi: 10.3897/zookeys.854.32299 (PMC6579795; doi:10.3897/zookeys.854.32299)
Supplement: XML Treatment for Mordellistena (s. str.) purpurascens [file zookeys.854.32299-treatment4.xml]

<!DOCTYPE tp:taxon-treatment
  PUBLIC "-//TaxonX//DTD Taxonomic Treatment Publishing DTD v0 20100105//EN" "tax-treatment-NSO.dtd">
<tp:taxon-treatment xmlns:tp="http://www.plazi.org/taxpub"><tp:treatment-meta><kwd-group><label>Taxon classification</label><kwd><named-content xmlns:xlink="http://www.w3.org/1999/xlink" content-type="kingdom">Animalia</named-content></kwd><kwd><named-content xmlns:xlink="http://www.w3.org/1999/xlink" content-type="order">Coleoptera</named-content></kwd><kwd><named-content xmlns:xlink="http://www.w3.org/1999/xlink" content-type="family">Mordellidae</named-content></kwd></kwd-group><mixed-citation publication-type="journal"><person-group><name><surname>Selnekovič</surname><given-names>Dávid</given-names></name><name><surname>Kodada</surname><given-names>Ján</given-names></name></person-group><article-title>Taxonomic revision of <italic><tp:taxon-name><tp:taxon-name-part taxon-name-part-type="genus" reg="Mordellistena">Mordellistena</tp:taxon-name-part><tp:taxon-name-part taxon-name-part-type="species" reg="hirtipes">hirtipes</tp:taxon-name-part></tp:taxon-name></italic> species complex with new distribution records (<tp:taxon-name><tp:taxon-name-part taxon-name-part-type="class">Insecta</tp:taxon-name-part></tp:taxon-name>, <tp:taxon-name><tp:taxon-name-part taxon-name-part-type="order">Coleoptera</tp:taxon-name-part></tp:taxon-name>, <tp:taxon-name><tp:taxon-name-part taxon-name-part-type="family">Mordellidae</tp:taxon-name-part></tp:taxon-name>)</article-title><source>Zookeys</source><day>10</day><month>6</month><year>2019</year><volume>854</volume><fpage>89</fpage><lpage>118</lpage><pub-id pub-id-type="doi">10.3897/zookeys.854.32299</pub-id></mixed-citation></tp:treatment-meta><tp:nomenclature><tp:taxon-name>
              <tp:taxon-name-part taxon-name-part-type="genus" reg="Mordellistena">Mordellistena</tp:taxon-name-part>
              <tp:taxon-name-part taxon-name-part-type="sensu">(s. str.)</tp:taxon-name-part>
              <tp:taxon-name-part taxon-name-part-type="species" reg="purpurascens">purpurascens</tp:taxon-name-part>
            </tp:taxon-name><tp:taxon-authority>Costa, 1854</tp:taxon-authority><xref ref-type="fig" rid="F1">Figs 3</xref><xref ref-type="fig" rid="F5">, 7A–K</xref><tp:nomenclature-citation-list><tp:nomenclature-citation><tp:taxon-name>
                  <tp:taxon-name-part taxon-name-part-type="genus" reg="Mordellistena">Mordellistena</tp:taxon-name-part>
                  <tp:taxon-name-part taxon-name-part-type="species" reg="purpurascens">purpurascens</tp:taxon-name-part>
                </tp:taxon-name><comment>Costa, 1854: 17 + Plate XXI (original description, figure); <xref ref-type="bibr" rid="B18">Gemminger and Harold 1870</xref>: 2113 (catalogue, as syn. of <tp:taxon-name><tp:taxon-name-part taxon-name-part-type="genus" reg="Mordellistena">Mordellistena</tp:taxon-name-part><tp:taxon-name-part taxon-name-part-type="species" reg="pumila">pumila</tp:taxon-name-part></tp:taxon-name> (Gyllenhal, 1810)); <xref ref-type="bibr" rid="B8">Emery 1876</xref>: 95 (as syn. of <tp:taxon-name><tp:taxon-name-part taxon-name-part-type="genus" reg="Mordellistena">Mordellistena</tp:taxon-name-part><tp:taxon-name-part taxon-name-part-type="species" reg="micans">micans</tp:taxon-name-part></tp:taxon-name> (Germar, 1817)); <xref ref-type="bibr" rid="B3">Baudi di Selve 1877</xref>: 827 (as syn. of <tp:taxon-name><tp:taxon-name-part taxon-name-part-type="genus" reg="Mordellistena">M.</tp:taxon-name-part><tp:taxon-name-part taxon-name-part-type="species" reg="micans">micans</tp:taxon-name-part></tp:taxon-name>); <xref ref-type="bibr" rid="B20">Heyden et al. 1883</xref>: 142 (catalogue, as syn. of <tp:taxon-name><tp:taxon-name-part taxon-name-part-type="genus" reg="Mordellistena">M.</tp:taxon-name-part><tp:taxon-name-part taxon-name-part-type="species" reg="micans">micans</tp:taxon-name-part></tp:taxon-name>); Schilsky 1898: 77 (as syn. of <tp:taxon-name><tp:taxon-name-part taxon-name-part-type="genus" reg="Mordellistena">M.</tp:taxon-name-part><tp:taxon-name-part taxon-name-part-type="species" reg="micans">micans</tp:taxon-name-part></tp:taxon-name>); <xref ref-type="bibr" rid="B21">Heyden et al. 1906</xref>: 456 (catalogue, as syn. of <tp:taxon-name><tp:taxon-name-part taxon-name-part-type="genus" reg="Mordellistena">M.</tp:taxon-name-part><tp:taxon-name-part taxon-name-part-type="species" reg="micans">micans</tp:taxon-name-part></tp:taxon-name>); <xref ref-type="bibr" rid="B6">Csiki 1915</xref>: 37 (catalogue, as syn. of <tp:taxon-name><tp:taxon-name-part taxon-name-part-type="genus" reg="Mordellistena">M.</tp:taxon-name-part><tp:taxon-name-part taxon-name-part-type="species" reg="micans">micans</tp:taxon-name-part></tp:taxon-name>); <xref ref-type="bibr" rid="B14">Ermisch 1977</xref>: 169 (misidentification); <xref ref-type="bibr" rid="B2">Batten 1977</xref> (misidentification); <xref ref-type="bibr" rid="B27">Kaszab 1979</xref>: 72, 74 (misidentification); <xref ref-type="bibr" rid="B16">Franciscolo 1991</xref>: 172–173 (remarks); <xref ref-type="bibr" rid="B31">Odnosum 2003</xref>: 36–46 (misidentification); Odnosum 2005: 100–108 (misidentification); <xref ref-type="bibr" rid="B24">Horák 2008</xref>: 100 (misidentification); <xref ref-type="bibr" rid="B32">Odnosum 2010</xref>: 199 (misidentification); <xref ref-type="bibr" rid="B35">Ruzzier 2013</xref>: 110 (misidentification).</comment></tp:nomenclature-citation><tp:nomenclature-citation><tp:taxon-name>
                  <tp:taxon-name-part taxon-name-part-type="genus" reg="Mordellistena">Mordellistena</tp:taxon-name-part>
                  <tp:taxon-name-part taxon-name-part-type="species" reg="geronensis">geronensis</tp:taxon-name-part>
                </tp:taxon-name><comment>Ermisch, 1977: 169 syn. nov. (original description in the key); <xref ref-type="bibr" rid="B27">Kaszab 1979</xref>: 72–73 (figures, key); <xref ref-type="bibr" rid="B16">Franciscolo 1991</xref>: 171–172 (key, figures); <xref ref-type="bibr" rid="B24">Horák 2008</xref>: 98 (distribution).</comment></tp:nomenclature-citation><tp:nomenclature-citation><tp:taxon-name>
                  <tp:taxon-name-part taxon-name-part-type="genus" reg="Mordellistena">Mordellistena</tp:taxon-name-part>
                  <tp:taxon-name-part taxon-name-part-type="species" reg="istrica">istrica</tp:taxon-name-part>
                </tp:taxon-name><comment>Ermisch, 1977: 169 syn. nov. (original description in the key); <xref ref-type="bibr" rid="B27">Kaszab 1979</xref>: 73 (key); <xref ref-type="bibr" rid="B24">Horák 2008</xref>: 98 (distribution).</comment></tp:nomenclature-citation></tp:nomenclature-citation-list></tp:nomenclature><tp:treatment-sec sec-type="type locality" id="SECID0E6TAI"><title>Type locality.</title><p>Naples, Italy.</p></tp:treatment-sec><tp:treatment-sec sec-type="type material" id="SECID0EEUAI"><title>Type material examined.</title><p><italic><tp:taxon-name><tp:taxon-name-part taxon-name-part-type="genus" reg="Mordellistena">M.</tp:taxon-name-part><tp:taxon-name-part taxon-name-part-type="species" reg="purpurascens">purpurascens</tp:taxon-name-part></tp:taxon-name></italic>: LECTOTYPE, here designated, glued, genitalia in separate microvial, right metatarsus missing: 1 ♂, <named-content xmlns:xlink="http://www.w3.org/1999/xlink" content-type="dwc:institutional_code" xlink:type="simple">MZFN</named-content>: “<tp:taxon-name><tp:taxon-name-part taxon-name-part-type="genus" reg="Mordellistena">Mordellistena</tp:taxon-name-part><tp:taxon-name-part taxon-name-part-type="species" reg="purpurascens">purpurascens</tp:taxon-name-part></tp:taxon-name> n. Napoli [hand written by Costa] / LECTOTYPE <tp:taxon-name><tp:taxon-name-part taxon-name-part-type="genus" reg="Mordellistena">Mordellistena</tp:taxon-name-part><tp:taxon-name-part taxon-name-part-type="species" reg="purpurascens">purpurascens</tp:taxon-name-part></tp:taxon-name> Costa, 1854 D. Selnekovič des. 2019” [red label]. <italic><tp:taxon-name><tp:taxon-name-part taxon-name-part-type="genus" reg="Mordellistena">M.</tp:taxon-name-part><tp:taxon-name-part taxon-name-part-type="species" reg="geronensis">geronensis</tp:taxon-name-part></tp:taxon-name></italic>: HOLOTYPE: 1 ♂, <abbrev xmlns:xlink="http://www.w3.org/1999/xlink" content-type="institution" xlink:title="Senckenberg Naturhistorische Sammlungen, Dresden, Germany" id="ABBRID0EZVAI" xlink:type="simple">SNSD</abbrev>: “♂ / Genitalpräparat / [card with dissected genitalia, right antenna and right protarsus] / Spanien, Prov. Gerona, Tossa de mar, A. Kampf. VII–VIII 35 / Holotypus [red label] / Holotypus <tp:taxon-name><tp:taxon-name-part taxon-name-part-type="genus" reg="Mordellistena">Mordellistena</tp:taxon-name-part><tp:taxon-name-part taxon-name-part-type="species" reg="geronensis">geronensis</tp:taxon-name-part></tp:taxon-name> Ermisch / Staatl. Museum für Tierkunde Dresden”; PARATYPES: 1 ♀, <abbrev xmlns:xlink="http://www.w3.org/1999/xlink" content-type="institution" xlink:title="Senckenberg Naturhistorische Sammlungen, Dresden, Germany" id="ABBRID0EIWAI" xlink:type="simple">SNSD</abbrev>: “Spanien, Prov. Gerona, Tossa de mar, A. Kampf, V–VI 35 / sp.? grupe <tp:taxon-name><tp:taxon-name-part taxon-name-part-type="genus" reg="Mordellistena"/><tp:taxon-name-part taxon-name-part-type="species" reg="micans">micans</tp:taxon-name-part></tp:taxon-name>, det. Ermisch 1940 / Paratypus / PARATYPUS <tp:taxon-name><tp:taxon-name-part taxon-name-part-type="genus" reg="Mordellistena">Mordellistena</tp:taxon-name-part></tp:taxon-name> (s. str.) <tp:taxon-name><tp:taxon-name-part taxon-name-part-type="genus" reg="Mordellistena"/><tp:taxon-name-part taxon-name-part-type="species" reg="geronensis">geronensis</tp:taxon-name-part></tp:taxon-name> Ermisch, 1977, Selnekovič labelled 2017 [red label] / <tp:taxon-name><tp:taxon-name-part taxon-name-part-type="genus" reg="Mordellistena">Mordellistena</tp:taxon-name-part></tp:taxon-name> (s. str.) <tp:taxon-name><tp:taxon-name-part taxon-name-part-type="genus" reg="Mordellistena"/><tp:taxon-name-part taxon-name-part-type="species" reg="purpurascens">purpurascens</tp:taxon-name-part></tp:taxon-name> Costa, 1854, D. Selnekovič det. 2019”; 2 ♂♂, 2 ♀♀, <abbrev xmlns:xlink="http://www.w3.org/1999/xlink" content-type="institution" xlink:title="Senckenberg Naturhistorische Sammlungen, Dresden, Germany" id="ABBRID0EUXAI" xlink:type="simple">SNSD</abbrev>: “♂ [or] ♀ / Ardêche, 10. 7. 65, Banne, J. Balazuc / Paratypus / PARATYPUS <tp:taxon-name><tp:taxon-name-part taxon-name-part-type="genus" reg="Mordellistena">Mordellistena</tp:taxon-name-part></tp:taxon-name> (s. str.) <tp:taxon-name><tp:taxon-name-part taxon-name-part-type="genus" reg="Mordellistena"/><tp:taxon-name-part taxon-name-part-type="species" reg="geronensis">geronensis</tp:taxon-name-part></tp:taxon-name> Ermisch, 1977, Selnekovič labelled 2017 [red label] / <tp:taxon-name><tp:taxon-name-part taxon-name-part-type="genus" reg="Mordellistena">Mordellistena</tp:taxon-name-part></tp:taxon-name> (s. str.) <tp:taxon-name><tp:taxon-name-part taxon-name-part-type="genus" reg="Mordellistena"/><tp:taxon-name-part taxon-name-part-type="species" reg="purpurascens">purpurascens</tp:taxon-name-part></tp:taxon-name> Costa, 1854, D. Selnekovič det. 2017”; 1 ♂, <abbrev xmlns:xlink="http://www.w3.org/1999/xlink" content-type="institution" xlink:title="Senckenberg Naturhistorische Sammlungen, Dresden, Germany" id="ABBRID0EXYAI" xlink:type="simple">SNSD</abbrev>: “♂ / Ardêche, Sammzon, 8. 7. 65, Balazuc / Paratypus / PARATYPUS <tp:taxon-name><tp:taxon-name-part taxon-name-part-type="genus" reg="Mordellistena">Mordellistena</tp:taxon-name-part></tp:taxon-name> (s. str.) <tp:taxon-name><tp:taxon-name-part taxon-name-part-type="genus" reg="Mordellistena"/><tp:taxon-name-part taxon-name-part-type="species" reg="geronensis">geronensis</tp:taxon-name-part></tp:taxon-name> Ermisch, 1977, Selnekovič labelled 2017 [red label] / <tp:taxon-name><tp:taxon-name-part taxon-name-part-type="genus" reg="Mordellistena">Mordellistena</tp:taxon-name-part></tp:taxon-name> (s. str.) <tp:taxon-name><tp:taxon-name-part taxon-name-part-type="genus" reg="Mordellistena"/><tp:taxon-name-part taxon-name-part-type="species" reg="purpurascens">purpurascens</tp:taxon-name-part></tp:taxon-name> Costa, 1854, D. Selnekovič det. 2017”. <italic><tp:taxon-name><tp:taxon-name-part taxon-name-part-type="genus" reg="Mordellistena">M.</tp:taxon-name-part><tp:taxon-name-part taxon-name-part-type="species" reg="istrica">istrica</tp:taxon-name-part></tp:taxon-name></italic>: HOLOTYPE: 1 ♂, <abbrev xmlns:xlink="http://www.w3.org/1999/xlink" content-type="institution" xlink:title="Senckenberg Naturhistorische Sammlungen, Dresden, Germany" id="ABBRID0EF1AI" xlink:type="simple">SNSD</abbrev>: “♂ / [card with dissected genitalia] / Pola, Istr. F. Lang / [blank red circular label] / MORDELLISTENA istrian [illegible handwriting] det. Ermisch 1952 / Type [red label] / Holotypus <tp:taxon-name><tp:taxon-name-part taxon-name-part-type="genus" reg="Mordellistena">Mordellistena</tp:taxon-name-part><tp:taxon-name-part taxon-name-part-type="species" reg="istrica">istrica</tp:taxon-name-part></tp:taxon-name> Ermisch / <tp:taxon-name><tp:taxon-name-part taxon-name-part-type="genus" reg="Mordellistena">Mordellistena</tp:taxon-name-part></tp:taxon-name> (<tp:taxon-name><tp:taxon-name-part taxon-name-part-type="genus" reg="Mordellistena">Mordellistena</tp:taxon-name-part></tp:taxon-name>) <tp:taxon-name><tp:taxon-name-part taxon-name-part-type="genus" reg="Mordellistena"/><tp:taxon-name-part taxon-name-part-type="species" reg="geronensis">geronensis</tp:taxon-name-part></tp:taxon-name> Ermisch det. P. Leblanc 2007 / <tp:taxon-name><tp:taxon-name-part taxon-name-part-type="genus" reg="Mordellistena">Mordellistena</tp:taxon-name-part></tp:taxon-name> (s. str.) <tp:taxon-name><tp:taxon-name-part taxon-name-part-type="genus" reg="Mordellistena"/><tp:taxon-name-part taxon-name-part-type="species" reg="purpurascens">purpurascens</tp:taxon-name-part></tp:taxon-name> Costa, 1854 D. Selnekovič det. 2019”; PARATYPES: 1 ♀, <abbrev xmlns:xlink="http://www.w3.org/1999/xlink" content-type="institution" xlink:title="Senckenberg Naturhistorische Sammlungen, Dresden, Germany" id="ABBRID0EY2AI" xlink:type="simple">SNSD</abbrev>: “Plomin, Warmehang 14. 6. 1965 / Istrien K. Wellschmeld / Paratypus / PARATYPUS <tp:taxon-name><tp:taxon-name-part taxon-name-part-type="genus" reg="Mordellistena">Mordellistena</tp:taxon-name-part></tp:taxon-name> (s. str.) <tp:taxon-name><tp:taxon-name-part taxon-name-part-type="genus" reg="Mordellistena"/><tp:taxon-name-part taxon-name-part-type="species" reg="istrica">istrica</tp:taxon-name-part></tp:taxon-name> Ermisch, 1977, Selnekovič labelled 2017” [red label]; 1 ♂, <abbrev xmlns:xlink="http://www.w3.org/1999/xlink" content-type="institution" xlink:title="Senckenberg Naturhistorische Sammlungen, Dresden, Germany" id="ABBRID0EM3AI" xlink:type="simple">SNSD</abbrev>: “♂ / Corsica / Paratypus / PARATYPUS <tp:taxon-name><tp:taxon-name-part taxon-name-part-type="genus" reg="Mordellistena">Mordellistena</tp:taxon-name-part></tp:taxon-name> (s. str.) <tp:taxon-name><tp:taxon-name-part taxon-name-part-type="genus" reg="Mordellistena"/><tp:taxon-name-part taxon-name-part-type="species" reg="istrica">istrica</tp:taxon-name-part></tp:taxon-name> Ermisch, 1977, Selnekovič labelled 2017 [red label] / <tp:taxon-name><tp:taxon-name-part taxon-name-part-type="genus" reg="Mordellistena">Mordellistena</tp:taxon-name-part></tp:taxon-name> (<tp:taxon-name><tp:taxon-name-part taxon-name-part-type="genus" reg="Mordellistena">Mordellistena</tp:taxon-name-part></tp:taxon-name>) <tp:taxon-name><tp:taxon-name-part taxon-name-part-type="genus" reg="Mordellistena"/><tp:taxon-name-part taxon-name-part-type="species" reg="geronensis">geronensis</tp:taxon-name-part></tp:taxon-name> Ermisch det. P. Leblanc 2007 / <tp:taxon-name><tp:taxon-name-part taxon-name-part-type="genus" reg="Mordellistena">Mordellistena</tp:taxon-name-part></tp:taxon-name> (s. str.) <tp:taxon-name><tp:taxon-name-part taxon-name-part-type="genus" reg="Mordellistena"/><tp:taxon-name-part taxon-name-part-type="species" reg="purpurascens">purpurascens</tp:taxon-name-part></tp:taxon-name> Costa, 1854 D. Selnekovič det. 2019”; 1 ♂, 1 ♀, <abbrev xmlns:xlink="http://www.w3.org/1999/xlink" content-type="institution" xlink:title="Senckenberg Naturhistorische Sammlungen, Dresden, Germany" id="ABBRID0EE5AI" xlink:type="simple">SNSD</abbrev>: “12. 7. 14 Gallia m. Agay Rapp / Paratypus / PARATYPUS <tp:taxon-name><tp:taxon-name-part taxon-name-part-type="genus" reg="Mordellistena">Mordellistena</tp:taxon-name-part></tp:taxon-name> (s. str.) <tp:taxon-name><tp:taxon-name-part taxon-name-part-type="genus" reg="Mordellistena"/><tp:taxon-name-part taxon-name-part-type="species" reg="istrica">istrica</tp:taxon-name-part></tp:taxon-name> Ermisch, 1977, Selnekovič labelled 2017” [red label].</p></tp:treatment-sec><tp:treatment-sec sec-type="material" id="SECID0EY5AI"><title>Additional material examined.</title><p><bold>Greece</bold>: 1 ♂, 2 ♀♀, <abbrev xmlns:xlink="http://www.w3.org/1999/xlink" xlink:title="collection of Dávid Selnekovič, Bratislava, Slovakia" id="ABBRID0EA6AI" xlink:type="simple">CSB</abbrev>: “Greece N, Corfu – Kavos, <named-content xmlns:xlink="http://www.w3.org/1999/xlink" content-type="dwc:verbatimCoordinates" xlink:type="simple"><named-content content-type="geo-json" specific-use="{&#34;type&#34;:&#34;Point&#34;,&#34;coordinates&#34;:[20.098056,39.404444]}" id="NCID0EI6AI" xlink:type="simple">39°24'16"N, 20°05'53"E</named-content></named-content>, F. Repta leg., 28. VIII. 2011 / <tp:taxon-name><tp:taxon-name-part taxon-name-part-type="genus" reg="Mordellistena">Mordellistena</tp:taxon-name-part><tp:taxon-name-part taxon-name-part-type="species" reg="purpurascens">purpurascens</tp:taxon-name-part></tp:taxon-name> Costa, 1854, D. Selnekovič det. 2019”. <bold>Italy</bold>: 1 ♂, <abbrev xmlns:xlink="http://www.w3.org/1999/xlink" xlink:title="collection of Dávid Selnekovič, Bratislava, Slovakia" id="ABBRID0EZ6AI" xlink:type="simple">CSB</abbrev>: “IT–Sicilia, Madonia, Termini, Sciara, M San Calogero, ex. l, 2.–3. 6. 2011, M. Šárovec, 3. 8 / <tp:taxon-name><tp:taxon-name-part taxon-name-part-type="genus" reg="Mordellistena">Mordellistena</tp:taxon-name-part><tp:taxon-name-part taxon-name-part-type="species" reg="purpurascens">purpurascens</tp:taxon-name-part></tp:taxon-name> Costa, 1854, D. Selnekovič det. 2019”; 1 ♂, <abbrev xmlns:xlink="http://www.w3.org/1999/xlink" content-type="institution" xlink:title="Senckenberg Naturhistorische Sammlungen, Dresden, Germany" id="ABBRID0EIABI" xlink:type="simple">SNSD</abbrev>: “♂ / Gavoi Sard. 750m 21.–26. 8. 55 J. Kless 78 / <tp:taxon-name><tp:taxon-name-part taxon-name-part-type="genus" reg="Mordellistena">Mordellistena</tp:taxon-name-part></tp:taxon-name> Lopezi Ermisch det. K. Ermisch / <tp:taxon-name><tp:taxon-name-part taxon-name-part-type="genus" reg="Mordellistena">Mordellistena</tp:taxon-name-part></tp:taxon-name> (s. str.) <tp:taxon-name><tp:taxon-name-part taxon-name-part-type="genus" reg="Mordellistena"/><tp:taxon-name-part taxon-name-part-type="species" reg="purpurascens">purpurascens</tp:taxon-name-part></tp:taxon-name> Costa, 1854 D. Selnekovič det. 2019” [in collection as <italic><tp:taxon-name><tp:taxon-name-part taxon-name-part-type="genus" reg="Mordellistena">M.</tp:taxon-name-part><tp:taxon-name-part taxon-name-part-type="species" reg="lopezi">lopezi</tp:taxon-name-part></tp:taxon-name></italic>]; 1 ♂, <abbrev xmlns:xlink="http://www.w3.org/1999/xlink" content-type="institution" xlink:title="Senckenberg Naturhistorische Sammlungen, Dresden, Germany" id="ABBRID0ENBBI" xlink:type="simple">SNSD</abbrev>: “♂ / Genitalpräparat / ITALIA mer. Capaccio Hüdepohl VI. 64 / <tp:taxon-name><tp:taxon-name-part taxon-name-part-type="genus" reg="Mordellistena">Mordellistena</tp:taxon-name-part></tp:taxon-name> (s. str.) <tp:taxon-name><tp:taxon-name-part taxon-name-part-type="genus" reg="Mordellistena"/><tp:taxon-name-part taxon-name-part-type="species" reg="purpurascens">purpurascens</tp:taxon-name-part></tp:taxon-name> Costa, 1854 D. Selnekovič det. 2019” [in collection as <italic><tp:taxon-name><tp:taxon-name-part taxon-name-part-type="genus" reg="Mordellistena">M.</tp:taxon-name-part><tp:taxon-name-part taxon-name-part-type="species" reg="lopezi">lopezi</tp:taxon-name-part></tp:taxon-name></italic>]. <bold>Montenegro</bold>: 4 ♂♂, 4 ♀♀ <abbrev xmlns:xlink="http://www.w3.org/1999/xlink" xlink:title="collection of Dávid Selnekovič, Bratislava, Slovakia" id="ABBRID0EOCBI" xlink:type="simple">CSB</abbrev>: “Montenegro SE, <named-content xmlns:xlink="http://www.w3.org/1999/xlink" content-type="dwc:verbatimCoordinates" xlink:type="simple"><named-content content-type="geo-json" specific-use="{&#34;type&#34;:&#34;Point&#34;,&#34;coordinates&#34;:[19.100000,42.100000]}" id="NCID0EWCBI" xlink:type="simple">42°06'N, 19°06'E</named-content></named-content>, Bar–centrum, on <tp:taxon-name><tp:taxon-name-part taxon-name-part-type="genus" reg="Daucus">Daucus</tp:taxon-name-part></tp:taxon-name> sp., D. Selnekovič 19. VI. 2011 / <tp:taxon-name><tp:taxon-name-part taxon-name-part-type="genus" reg="Mordellistena">Mordellistena</tp:taxon-name-part><tp:taxon-name-part taxon-name-part-type="species" reg="purpurascens">purpurascens</tp:taxon-name-part></tp:taxon-name> Costa, 1854, D. Selnekovič det. 2019”; 1 ♀ <abbrev xmlns:xlink="http://www.w3.org/1999/xlink" xlink:title="collection of Dávid Selnekovič, Bratislava, Slovakia" id="ABBRID0ELDBI" xlink:type="simple">CSB</abbrev>: “Montenegro SE, BAR env., <named-content xmlns:xlink="http://www.w3.org/1999/xlink" content-type="dwc:verbatimCoordinates" xlink:type="simple"><named-content content-type="geo-json" specific-use="{&#34;type&#34;:&#34;Point&#34;,&#34;coordinates&#34;:[19.125833,42.132222]}" id="NCID0ETDBI" xlink:type="simple">42°07'56"N, 19°07'33"E</named-content></named-content>, 22. VI. 2011 / <tp:taxon-name><tp:taxon-name-part taxon-name-part-type="genus" reg="Mordellistena">Mordellistena</tp:taxon-name-part></tp:taxon-name> (s. str.) <tp:taxon-name><tp:taxon-name-part taxon-name-part-type="genus" reg="Mordellistena"/><tp:taxon-name-part taxon-name-part-type="species" reg="purpurascens">purpurascens</tp:taxon-name-part></tp:taxon-name> Costa, 1854, D. Selnekovič det. 2019”; 1 ♂ <named-content xmlns:xlink="http://www.w3.org/1999/xlink" content-type="dwc:institutional_code" xlink:type="simple">HNHM</named-content>: “Dalmatia Horváth / Zelenika 906. VIII. / <tp:taxon-name><tp:taxon-name-part taxon-name-part-type="genus" reg="Mordellistena">Mordellistena</tp:taxon-name-part><tp:taxon-name-part taxon-name-part-type="species" reg="pseudohirtipes">pseudohirtipes</tp:taxon-name-part></tp:taxon-name> Erm. det. R. Batten 1979 / <tp:taxon-name><tp:taxon-name-part taxon-name-part-type="genus" reg="Mordellistena">Mordellistena</tp:taxon-name-part></tp:taxon-name> (s. str.) <tp:taxon-name><tp:taxon-name-part taxon-name-part-type="genus" reg="Mordellistena"/><tp:taxon-name-part taxon-name-part-type="species" reg="purpurascens">purpurascens</tp:taxon-name-part></tp:taxon-name>, Costa, 1854 D. Selnekovič det. 2019”. <bold>Morocco</bold>: 1 ♂, <abbrev xmlns:xlink="http://www.w3.org/1999/xlink" xlink:title="collection of Dávid Selnekovič, Bratislava, Slovakia" id="ABBRID0EHFBI" xlink:type="simple">CSB</abbrev>: Morocco Moyen Atl, Khenifra 15km E M. Šárovec 11. VII. 2007 / <tp:taxon-name><tp:taxon-name-part taxon-name-part-type="genus" reg="Mordellistena">Mordellistena</tp:taxon-name-part><tp:taxon-name-part taxon-name-part-type="species" reg="purpurascens">purpurascens</tp:taxon-name-part></tp:taxon-name> Costa, 1854 D. Selnekovič det. 2019”; 4 ♂♂, 3 ♀♀, <abbrev xmlns:xlink="http://www.w3.org/1999/xlink" xlink:title="collection of Dávid Selnekovič, Bratislava, Slovakia" id="ABBRID0EWFBI" xlink:type="simple">CSB</abbrev>: “Morocco Moyen Atl, Khenifra 10km I M. Šárovec 30. V. 2007 / <tp:taxon-name><tp:taxon-name-part taxon-name-part-type="genus" reg="Mordellistena">Mordellistena</tp:taxon-name-part><tp:taxon-name-part taxon-name-part-type="species" reg="purpurascens">purpurascens</tp:taxon-name-part></tp:taxon-name> Costa, 1854 D. Selnekovič det. 2019”. <bold>Spain</bold>: 1 ♂, <abbrev xmlns:xlink="http://www.w3.org/1999/xlink" content-type="institution" xlink:title="Senckenberg Naturhistorische Sammlungen, Dresden, Germany" id="ABBRID0EHGBI" xlink:type="simple">SNSD</abbrev>: “♂ / Genitalpräparat / Son Españolet 1–VI–1958 R. López / Typus [red label] / <tp:taxon-name><tp:taxon-name-part taxon-name-part-type="genus" reg="Mordellistena">Mordellistena</tp:taxon-name-part></tp:taxon-name> Lopezi Ermisch det. K. Ermisch / <tp:taxon-name><tp:taxon-name-part taxon-name-part-type="genus" reg="Mordellistena">Mordellistena</tp:taxon-name-part></tp:taxon-name> (s. str.) <tp:taxon-name><tp:taxon-name-part taxon-name-part-type="genus" reg="Mordellistena"/><tp:taxon-name-part taxon-name-part-type="species" reg="purpurascens">purpurascens</tp:taxon-name-part></tp:taxon-name> Costa, 1854 D. Selnekovič det. 2019” [in collection as <italic><tp:taxon-name><tp:taxon-name-part taxon-name-part-type="genus" reg="Mordellistena">M.</tp:taxon-name-part><tp:taxon-name-part taxon-name-part-type="species" reg="lopezi">lopezi</tp:taxon-name-part></tp:taxon-name></italic>].</p></tp:treatment-sec><tp:treatment-sec sec-type="Differential diagnosis" id="SECID0EMHBI"><title>Differential diagnosis.</title><p><italic><tp:taxon-name><tp:taxon-name-part taxon-name-part-type="genus" reg="Mordellistena">M.</tp:taxon-name-part><tp:taxon-name-part taxon-name-part-type="species" reg="purpurascens">purpurascens</tp:taxon-name-part></tp:taxon-name></italic> closely resembles <italic><tp:taxon-name><tp:taxon-name-part taxon-name-part-type="genus" reg="Mordellistena">M.</tp:taxon-name-part><tp:taxon-name-part taxon-name-part-type="species" reg="hirtipes">hirtipes</tp:taxon-name-part></tp:taxon-name></italic> and <italic><tp:taxon-name><tp:taxon-name-part taxon-name-part-type="genus" reg="Mordellistena">M.</tp:taxon-name-part><tp:taxon-name-part taxon-name-part-type="species" reg="pseudohirtipes">pseudohirtipes</tp:taxon-name-part></tp:taxon-name></italic>. The differences are described under these species.</p></tp:treatment-sec><tp:treatment-sec sec-type="redescription" id="SECID0ETIBI"><title>Redescription.</title><p>Measurements: <abbrev xmlns:xlink="http://www.w3.org/1999/xlink" xlink:title="total length" id="ABBRID0EZIBI" xlink:type="simple">TL</abbrev>: ♂♂ 3.10–4.42 mm (3.75 ± 0.35 mm, n = 19), ♀♀ 3.31–4.42 mm (3.82 ± 0.36 mm, n = 14); <abbrev xmlns:xlink="http://www.w3.org/1999/xlink" xlink:title="length of head" id="ABBRID0E4IBI" xlink:type="simple">HL</abbrev>: ♂♂ 0.77–0.97 mm (0.85 ± 0.06 mm, n = 19), ♀♀ 0.78–0.96 mm (0.86 ± 0.06 mm, n = 14); <abbrev xmlns:xlink="http://www.w3.org/1999/xlink" xlink:title="width of head" id="ABBRID0EBJBI" xlink:type="simple">HW</abbrev>: ♂♂ 0.91–1.17 mm (1.01 ± 0.07 mm, n = 19), ♀♀ 0.84–1.12 mm (0.98 ± 0.09 mm, n = 14); <abbrev xmlns:xlink="http://www.w3.org/1999/xlink" xlink:title="length of pronotum" id="ABBRID0EFJBI" xlink:type="simple">PL</abbrev>: ♂♂ 1.06–1.44 mm (1.23 ± 0.10 mm, n = 19), ♀♀ 1.04–1.44 mm (1.25 ± 0.11 mm, n = 14); <abbrev xmlns:xlink="http://www.w3.org/1999/xlink" xlink:title="width of pronotum" id="ABBRID0EJJBI" xlink:type="simple">PW</abbrev>: 1.10–1.56 mm (1.30 ± 0.13 mm, n = 19), ♀♀ 1.13–1.58 mm (1.35 ± 0.14 mm, n = 13); <abbrev xmlns:xlink="http://www.w3.org/1999/xlink" xlink:title="elytral length" id="ABBRID0ENJBI" xlink:type="simple">EL</abbrev>: ♂♂ 2.44–3.35 mm (2.81 ± 0.27 mm, n = 19), ♀♀ 2.50–3.38 mm (2.88 ± 0.27 mm, n = 14); <abbrev xmlns:xlink="http://www.w3.org/1999/xlink" xlink:title="elytral width" id="ABBRID0ERJBI" xlink:type="simple">EW</abbrev>: ♂♂ 1.15–1.59 mm (1.35 ± 0.13 mm, n = 19), ♀♀ 1.19–1.66 mm (1.43 ± 0.15 mm, n = 14); ATiL: ♂♂ 0.71–0.93 mm (0.81 ± 0.07 mm, n = 19), ♀♀ 0.65–0.91 mm (0.75 ± 0.08 mm, n = 14); ATrL: ♂♂ 0.64–0.84 mm (0.72 ± 0.07 mm, n = 15), ♀♀ 0.62–0.80 mm (0.69 ± 0.06 mm, n = 13); ITiL: ♂♂ 0.91–1.23 mm (1.03 ± 0.10 mm, n = 19), ♀♀ 0.86–1.23 mm (1.01 ± 0.12 mm, n = 14); ITrL: ♂♂ 1.12–1.64 mm (1.27 ± 0.15 mm, n = 9), ♀♀ 1.02–1.34 mm (1.16 ± 0.10 mm, n = 14); <abbrev xmlns:xlink="http://www.w3.org/1999/xlink" xlink:title="length of protibiae" id="ABBRID0EVJBI" xlink:type="simple">PTiL</abbrev>: 0.78–1.08 mm (0.88 ± 0.08 mm, n = 19), ♀♀ 0.75–1.05 mm (0.88 ± 0.08 mm, n = 14); <abbrev xmlns:xlink="http://www.w3.org/1999/xlink" xlink:title="length of protarsi" id="ABBRID0EZJBI" xlink:type="simple">PTrL</abbrev>: 1.64–2.18 mm (1.87 ± 0.19 mm, n = 9), ♀♀ 1.48–2.16 mm (1.77 ± 0.21 mm, n = 11); <abbrev xmlns:xlink="http://www.w3.org/1999/xlink" xlink:title="length of pygidium" id="ABBRID0E4JBI" xlink:type="simple">PygL</abbrev>: ♂♂ 1.50–2.12 mm (1.86 ± 0.18 mm, n = 19), ♀♀ 1.35–1.98 mm (1.67 ± 0.20 mm, n = 14); <abbrev xmlns:xlink="http://www.w3.org/1999/xlink" xlink:title="length of terminal abdominal ventrite" id="ABBRID0EBKBI" xlink:type="simple">TVtL</abbrev>: ♂♂ 0.58–0.87 mm (0.77 ± 0.10 mm, n = 18), ♀♀ 0.60–0.92 mm (0.77 ± 0.08 mm, n = 14); <abbrev xmlns:xlink="http://www.w3.org/1999/xlink" xlink:title="length of right paramere" id="ABBRID0EFKBI" xlink:type="simple">RPrL</abbrev>: 0.52–0.64 mm (0.56 ± 0.03 mm, n = 19); <abbrev xmlns:xlink="http://www.w3.org/1999/xlink" xlink:title="length of left paramere" id="ABBRID0EJKBI" xlink:type="simple">LPrL</abbrev>: 0.41–0.51 mm (0.45 ± 0.03 mm, n = 19); <abbrev xmlns:xlink="http://www.w3.org/1999/xlink" xlink:title="length of sternite VIII" id="ABBRID0ENKBI" xlink:type="simple">St8L</abbrev>: ♂♂ 0.65–0.80 mm (0.70 ± 0.07 mm, n = 3); <abbrev xmlns:xlink="http://www.w3.org/1999/xlink" xlink:title="width of sternite VIII" id="ABBRID0ERKBI" xlink:type="simple">St8W</abbrev>: ♂♂ 0.49–0.52 mm (0.50 ± 0.01 mm, n = 3).</p><p>Habitus illustrated in Fig. <xref ref-type="fig" rid="F1">3</xref>. Body strongly elongate, slender, widest behind anterior 1/4 of elytra. Integument black, anterior margin of clypeus and mandibles somewhat paler. Pubescence on head and thorax yellowish; on elytra yellowish in anterior half, gradually darkened apically; on venter yellowish, darkened along posterior margins of ventrites 3 and 4 and completely dark grey on terminal ventrite and pygidium.</p><p>Head convex dorsally, wider than long, widest about middle, <abbrev xmlns:xlink="http://www.w3.org/1999/xlink" xlink:title="width of head" id="ABBRID0E4KBI" xlink:type="simple">HW</abbrev>/<abbrev xmlns:xlink="http://www.w3.org/1999/xlink" xlink:title="length of head" id="ABBRID0EBLBI" xlink:type="simple">HL</abbrev> ratio: ♂♂ 1.11–1.23 (1.19 ± 0.03, n = 19), ♀♀ 1.06–1.19 (1.14 ± 0.03, n = 14). Dorsal surface weakly microreticulated, with small, round punctures, each bearing short seta. Ventral surface with weak transverse microreticulation and sparsely arranged, round punctures, each bearing short seta. Occipital margin rounded in dorsal aspect, straight if seen from behind. Eyes oval, completely reaching occiput, not expanded onto ventral surface, finely faceted, with short interfacetal setae. Anterior margin of clypeus straight. Labrum transverse, <abbrev xmlns:xlink="http://www.w3.org/1999/xlink" xlink:title="width of labrum" id="ABBRID0EFLBI" xlink:type="simple">LabW</abbrev>/<abbrev xmlns:xlink="http://www.w3.org/1999/xlink" xlink:title="length of labrum" id="ABBRID0EJLBI" xlink:type="simple">LabL</abbrev>: ♂♂ 2.04–2.27 (2.15 ± 0.10, n = 5), ♀♀ 1.88–2.38 (2.21 ± 0.20, n = 5), anterior margin straight or very shallowly emarginate mesally; surface covered with small, round punctures, each bearing seta. Antennae slightly serrate, expanded from antennomere V (Fig. <xref ref-type="fig" rid="F5">7A, B</xref>); antennomeres I and II short, subequal in length and width; antennomere III equal in length and slightly slenderer than previous two; antennomere IV slightly longer and wider than previous one; antennomeres V–X wider than previous four, in males ~1.60×, in females ~1.30× as long as wide; antennomere XI elongate oval, ~2.20× as long as wide. Galea gradually expanded apically, covered with apically expanded sensilla. Maxillary palpi (Fig. <xref ref-type="fig" rid="F5">7C–D</xref>) black; palpomere I very short; palpomere II in males expanded with long setae on ventral side, in females slenderer, without long setae; palpomere III short, ~1.80× as long as wide, in males with long setae on ventral side; terminal palpomere securiform, in males wider than in females, inner angle situated around middle in males, in terminal 1/3 in females; <abbrev xmlns:xlink="http://www.w3.org/1999/xlink" xlink:title="length of terminal segment of maxillary palpi" id="ABBRID0EVLBI" xlink:type="simple">TPalL</abbrev>/<abbrev xmlns:xlink="http://www.w3.org/1999/xlink" xlink:title="width of terminal segment of maxillary palpi" id="ABBRID0EZLBI" xlink:type="simple">TPalW</abbrev> ratio: ♂♂ 1.72–2.16 (1.96 ± 0.10, n = 17), ♀♀ 2.08–2.34 (2.21 ± 0.09, n = 14).</p><p>Pronotum moderately convex, slightly wider than long, <abbrev xmlns:xlink="http://www.w3.org/1999/xlink" xlink:title="width of pronotum" id="ABBRID0E6LBI" xlink:type="simple">PW</abbrev>/<abbrev xmlns:xlink="http://www.w3.org/1999/xlink" xlink:title="length of pronotum" id="ABBRID0EDMBI" xlink:type="simple">PL</abbrev> ratio: ♂♂ 0.97–1.10 (1.05 ± 0.03, n = 19), ♀♀ 1.00–1.15 (1.07 ± 0.04, n = 13). Surface weakly microreticulated with small, rasp-like punctures, distance between punctures 1.50–2.00× as long as puncture diameter, each puncture bearing flat seta. Anterior margin rounded, slightly produced mesally, anterior angles broadly rounded; lateral carinae rounded in dorsal aspect, shallowly but distinctly emarginate in lateral aspect; posterior margin forming short mesal lobe, emarginated laterally before posterior angles; posterior angles rectangular, pointed in lateral aspect. Posterior marginal bead interrupted before posterior angles. Prosternum in front of procoxae narrow, laterally expanded. Scutellar shield small, triangular, with small punctures bearing short setae. Mesoventral process ca. half as wide as mesofemora. Metaventrite large, posterior margin produced mesally between metacoxae; longitudinal discrimen rather indistinct. Metanepisternum trapezoidal, slightly narrowed posteriorly, dorsal margin emarginate, ventral margin straight.</p><p>Elytra long, narrow, widest at end of anterior 1/4, <abbrev xmlns:xlink="http://www.w3.org/1999/xlink" xlink:title="elytral length" id="ABBRID0EJMBI" xlink:type="simple">EL</abbrev>/<abbrev xmlns:xlink="http://www.w3.org/1999/xlink" xlink:title="elytral width" id="ABBRID0ENMBI" xlink:type="simple">EW</abbrev> ratio: ♂♂ 1.97–2.23 (2.08 ± 0.07, n = 19), ♀♀ 1.83–2.15 (2.02 ± 0.07, n = 14). Dorsal surface covered with weak transverse microreticulation and rasp-like punctures, distance between punctures ~1,50× as long as puncture diameter; each puncture bearing flat seta. Lateral margins regularly rounded, apices separately rounded.</p><p>Protibiae straight, basal part in males slightly expanded and bearing distinct fringe of long setae; <abbrev xmlns:xlink="http://www.w3.org/1999/xlink" xlink:title="length of protibiae" id="ABBRID0ETMBI" xlink:type="simple">PTiL</abbrev>/<abbrev xmlns:xlink="http://www.w3.org/1999/xlink" xlink:title="length of protarsi" id="ABBRID0EXMBI" xlink:type="simple">PTrL</abbrev> ratio: ♂♂ 0.98–1.24 (1.13 ± 0.06, n = 15), ♀♀ 0.98–1.17 (1.10 ± 0.05, n = 13). Protarsomere I in females as long as two following tarsomeres combined, in males slightly longer; protarsomere IV simple, parallel-sided, very shallowly emarginated at apex. Claws on protarsi rather long, slender, with three denticles, on meso- and metatarsi with four denticles. Mesotibiae slightly bent medially; mesotarsus longer than tibia, <abbrev xmlns:xlink="http://www.w3.org/1999/xlink" xlink:title="length of mesotibiae" id="ABBRID0E2MBI" xlink:type="simple">MsTiL</abbrev>/<abbrev xmlns:xlink="http://www.w3.org/1999/xlink" xlink:title="length of mesotarsi" id="ABBRID0E6MBI" xlink:type="simple">MsTrL</abbrev> ratio: ♂♂ 0.75–0.90 (0.84 ± 0.04, n = 9), ♀♀ 0.82–0.95 (0.88 ± 0.04, n = 14). Metacoxae large, anterior margin straight, posterior margin broadly rounded. Metatibiae bearing short subapical ridge and 3–4 lateral ridges parallel to apical tibial margin, reaching 1/3 of tibial width. Metatibial spurs black, inner one ~1.30× as long as outer one. Metatarsomere I bearing in males 5, in females 3–4 short lateral ridges; metatarsomere II bearing 2–3 ridges; metatarsomeres III and IV without ridges. Metatarsus ~2.00× as long as metatibia, <abbrev xmlns:xlink="http://www.w3.org/1999/xlink" xlink:title="length of metatarsi" id="ABBRID0EDNBI" xlink:type="simple">MtTrL</abbrev>/<abbrev xmlns:xlink="http://www.w3.org/1999/xlink" xlink:title="length of metatibiae" id="ABBRID0EHNBI" xlink:type="simple">MtTiL</abbrev> ratio: ♂♂ 2.00–2.33 (2.13 ± 0.10, n = 10), ♀♀ 1.90–2.18 (2.01 ± 0.07, n = 11).</p><p>Pygidium long, slender, <abbrev xmlns:xlink="http://www.w3.org/1999/xlink" xlink:title="length of pygidium" id="ABBRID0ENNBI" xlink:type="simple">PygL</abbrev>/<abbrev xmlns:xlink="http://www.w3.org/1999/xlink" xlink:title="length of terminal abdominal ventrite" id="ABBRID0ERNBI" xlink:type="simple">TVtL</abbrev> ratio: ♂♂ 1.88–3.32 (2.43 ± 0.35, n = 18), ♀♀ 1.88–2.64 (2.18 ± 0.17, n = 14). Apical margin of terminal abdominal ventrite arcuate.</p><p>Male genitalia: sternite VIII rather short, with long setae in apical part, apical protuberance rather short, slightly bilobed at apex (Fig. <xref ref-type="fig" rid="F5">7E</xref>); <abbrev xmlns:xlink="http://www.w3.org/1999/xlink" xlink:title="length of sternite VIII" id="ABBRID0E2NBI" xlink:type="simple">St8L</abbrev>/<abbrev xmlns:xlink="http://www.w3.org/1999/xlink" xlink:title="width of sternite VIII" id="ABBRID0E6NBI" xlink:type="simple">St8W</abbrev> ratio: ♂♂ 1.26–1.32 (1.28 ± 0.02, n = 4). Sternite IX long, slender, arrow-shaped, with medial longitudinal keel apically. Parameres (Fig. <xref ref-type="fig" rid="F5">7G–J</xref>) rather long, <abbrev xmlns:xlink="http://www.w3.org/1999/xlink" xlink:title="elytral length" id="ABBRID0EHOBI" xlink:type="simple">EL</abbrev>/<abbrev xmlns:xlink="http://www.w3.org/1999/xlink" xlink:title="length of left paramere" id="ABBRID0ELOBI" xlink:type="simple">LPrL</abbrev> ratio: 4.42–5.84 (4.98 ± 0.35, n = 19), <abbrev xmlns:xlink="http://www.w3.org/1999/xlink" xlink:title="elytral length" id="ABBRID0EPOBI" xlink:type="simple">EL</abbrev>/<abbrev xmlns:xlink="http://www.w3.org/1999/xlink" xlink:title="length of right paramere" id="ABBRID0ETOBI" xlink:type="simple">RPrL</abbrev> ratio: 5.57–6.94 (6.19 ± 0.41 n = 19); <abbrev xmlns:xlink="http://www.w3.org/1999/xlink" xlink:title="length of left paramere" id="ABBRID0EXOBI" xlink:type="simple">LPrL</abbrev>/<abbrev xmlns:xlink="http://www.w3.org/1999/xlink" xlink:title="length of right paramere" id="ABBRID0E2OBI" xlink:type="simple">RPrL</abbrev> ratio: 1.16–1.30 (1.24 ± 0.03, n = 19). Left paramere with very long basal part, <abbrev xmlns:xlink="http://www.w3.org/1999/xlink" xlink:title="length of left paramere" id="ABBRID0E6OBI" xlink:type="simple">LPrL</abbrev>/<abbrev xmlns:xlink="http://www.w3.org/1999/xlink" xlink:title="basal part of left paramere length" id="ABBRID0EDPBI" xlink:type="simple">BLPr</abbrev> ratio: 1.50–1.91 (1.76 ± 0.09, n = 19); dorsal branch strongly expanded apically, obliquely truncate at apex; ventral branch slender, slightly bent medially. Right paramere rather long with long branches; ventral branch longer than dorsal one, pointed at apex; dorsal branch rather narrow, slightly expanded apically, rounded at apex. Median lobe (Fig. <xref ref-type="fig" rid="F5">7K</xref>) long, slender, apical part narrow or slightly expanded. Phallobase with short tubular process (approximately 1/6 of total length) and long, slender furca.</p><p>Female genitalia: sternite VIII (Fig. <xref ref-type="fig" rid="F5">7F</xref>) with slightly bilobed apical protuberance, long setae situated at apex and alongside lateral margins; spiculum ventrale short, broadly clavate; <abbrev xmlns:xlink="http://www.w3.org/1999/xlink" xlink:title="length of sternite VIII" id="ABBRID0ERPBI" xlink:type="simple">St8L</abbrev>/<abbrev xmlns:xlink="http://www.w3.org/1999/xlink" xlink:title="width of sternite VIII" id="ABBRID0EVPBI" xlink:type="simple">St8W</abbrev> ratio: 1.62 (n = 1).</p></tp:treatment-sec><tp:treatment-sec sec-type="Sexual dimorphism" id="SECID0EZPBI"><title>Sexual dimorphism.</title><p>Females are more robust, with protibiae not expanded and without fringe of long setae in basal part. Maxillary palpomere II not expanded in females and without long setae on ventral side. Terminal maxillary palpomere is wider in males, with its inner angle situated approximately in the middle (Fig. <xref ref-type="fig" rid="F5">7C</xref>), in females it is generally slenderer, with its inner angle situated in terminal 1/3 (Fig. <xref ref-type="fig" rid="F5">7D</xref>). Antennae are shorter in females; antennomeres V–X ~1.60× as long as wide in males, ~1.30× in females.</p></tp:treatment-sec><tp:treatment-sec sec-type="distribution" id="SECID0EHQBI"><title>Distribution.</title><p>Croatia, France, Greece, Italy, Montenegro, Morocco, Spain. <italic><tp:taxon-name><tp:taxon-name-part taxon-name-part-type="genus" reg="Mordellistena">Mordellistena</tp:taxon-name-part><tp:taxon-name-part taxon-name-part-type="species" reg="purpurascens">purpurascens</tp:taxon-name-part></tp:taxon-name></italic> is reported here for the first time from Greece and Montenegro. <xref ref-type="bibr" rid="B31">Odnosum (2003</xref>, 2005, <xref ref-type="bibr" rid="B32">2010</xref>) reported <italic><tp:taxon-name><tp:taxon-name-part taxon-name-part-type="genus" reg="Mordellistena">M.</tp:taxon-name-part><tp:taxon-name-part taxon-name-part-type="species" reg="purpurascens">purpurascens</tp:taxon-name-part></tp:taxon-name></italic> from Kazakhstan, Turkmenistan, Tajikistan, and Ukraine. However, based on the figures of parameres provided in all the three mentioned studies, it is obvious that he referred to a different species (see Discussion).</p></tp:treatment-sec><tp:treatment-sec sec-type="biology" id="SECID0ELRBI"><title>Biology.</title><p>Adults were collected by the first author in Montenegro, in urban environment of Bar on the flowers of <italic><tp:taxon-name><tp:taxon-name-part taxon-name-part-type="genus" reg="Daucus">Daucus</tp:taxon-name-part></tp:taxon-name></italic> sp. (<tp:taxon-name><tp:taxon-name-part taxon-name-part-type="family">Apiaceae</tp:taxon-name-part></tp:taxon-name>).</p></tp:treatment-sec><tp:treatment-sec sec-type="remarks" id="SECID0E4RBI"><title>Remarks.</title><p><italic><tp:taxon-name><tp:taxon-name-part taxon-name-part-type="genus" reg="Mordellistena">Mordellistena</tp:taxon-name-part><tp:taxon-name-part taxon-name-part-type="species" reg="purpurascens">purpurascens</tp:taxon-name-part></tp:taxon-name></italic> was described by <xref ref-type="bibr" rid="B5">Costa (1854)</xref> and referred to be found in several localities in former “Regno di Napoli” (southern parts of present Italy). Series of <italic><tp:taxon-name><tp:taxon-name-part taxon-name-part-type="genus" reg="Mordellistena">M.</tp:taxon-name-part><tp:taxon-name-part taxon-name-part-type="species" reg="purpurascens">purpurascens</tp:taxon-name-part></tp:taxon-name></italic> in Costa’s collection in <named-content xmlns:xlink="http://www.w3.org/1999/xlink" content-type="dwc:institutional_code" xlink:type="simple">MZFN</named-content> contains only two specimens. One of them with the original label “<tp:taxon-name><tp:taxon-name-part taxon-name-part-type="genus" reg="Mordellistena">Mordellistena</tp:taxon-name-part><tp:taxon-name-part taxon-name-part-type="species" reg="purpurascens">purpurascens</tp:taxon-name-part></tp:taxon-name> n. Napoli” is designed here as a lectotype. The other specimen labelled “S. Severina” without identification label belongs to a different species from the <italic>gemellata</italic>-group (sensu <xref ref-type="bibr" rid="B9">Ermisch 1956</xref>). Genitalia of the lectotype were examined for the first time for the purposes of the present study (Fig. <xref ref-type="fig" rid="F5">7G</xref>).</p><p><xref ref-type="bibr" rid="B14">Ermisch (1977)</xref> briefly described two new species <italic><tp:taxon-name><tp:taxon-name-part taxon-name-part-type="genus" reg="Mordellistena">M.</tp:taxon-name-part><tp:taxon-name-part taxon-name-part-type="species" reg="geronensis">geronensis</tp:taxon-name-part></tp:taxon-name></italic> and <italic><tp:taxon-name><tp:taxon-name-part taxon-name-part-type="genus" reg="Mordellistena">M.</tp:taxon-name-part><tp:taxon-name-part taxon-name-part-type="species" reg="istrica">istrica</tp:taxon-name-part></tp:taxon-name></italic> as a part of an identification key. He differentiated these species from each other based on the shape of the apical part of the median lobe (expanded in <italic><tp:taxon-name><tp:taxon-name-part taxon-name-part-type="genus" reg="Mordellistena">M.</tp:taxon-name-part><tp:taxon-name-part taxon-name-part-type="species" reg="istrica">istrica</tp:taxon-name-part></tp:taxon-name></italic>, not expanded in <italic><tp:taxon-name><tp:taxon-name-part taxon-name-part-type="genus" reg="Mordellistena">M.</tp:taxon-name-part><tp:taxon-name-part taxon-name-part-type="species" reg="geronensis">geronensis</tp:taxon-name-part></tp:taxon-name></italic>). Shape of the apical part of median lobe depends on the observation method (dry/wet, card mounted/slide mounted). After examining the series of slide mounted median lobes of both taxa, we did not find any differences in the shape. Examination of the male genitalia from type specimens of <italic><tp:taxon-name><tp:taxon-name-part taxon-name-part-type="genus" reg="Mordellistena">M.</tp:taxon-name-part><tp:taxon-name-part taxon-name-part-type="species" reg="purpurascens">purpurascens</tp:taxon-name-part></tp:taxon-name></italic> (Fig. <xref ref-type="fig" rid="F5">7G</xref>), <italic><tp:taxon-name><tp:taxon-name-part taxon-name-part-type="genus" reg="Mordellistena">M.</tp:taxon-name-part><tp:taxon-name-part taxon-name-part-type="species" reg="geronensis">geronensis</tp:taxon-name-part></tp:taxon-name></italic> (Fig. <xref ref-type="fig" rid="F5">7H</xref>) and <italic><tp:taxon-name><tp:taxon-name-part taxon-name-part-type="genus" reg="Mordellistena">M.</tp:taxon-name-part><tp:taxon-name-part taxon-name-part-type="species" reg="istrica">istrica</tp:taxon-name-part></tp:taxon-name></italic> (Fig. <xref ref-type="fig" rid="F5">7I</xref>) revealed that these taxa are conspecific. We thus propose <italic><tp:taxon-name><tp:taxon-name-part taxon-name-part-type="genus" reg="Mordellistena">M.</tp:taxon-name-part><tp:taxon-name-part taxon-name-part-type="species" reg="istrica">istrica</tp:taxon-name-part></tp:taxon-name></italic> and <italic><tp:taxon-name><tp:taxon-name-part taxon-name-part-type="genus" reg="Mordellistena">M.</tp:taxon-name-part><tp:taxon-name-part taxon-name-part-type="species" reg="geronensis">geronensis</tp:taxon-name-part></tp:taxon-name></italic> as the junior synonyms of <italic><tp:taxon-name><tp:taxon-name-part taxon-name-part-type="genus" reg="Mordellistena">M.</tp:taxon-name-part><tp:taxon-name-part taxon-name-part-type="species" reg="purpurascens">purpurascens</tp:taxon-name-part></tp:taxon-name></italic>.</p><p>Type series of <italic><tp:taxon-name><tp:taxon-name-part taxon-name-part-type="genus" reg="Mordellistena">M.</tp:taxon-name-part><tp:taxon-name-part taxon-name-part-type="species" reg="istrica">istrica</tp:taxon-name-part></tp:taxon-name></italic> includes a female paratype (Pola, Croatia), which we were not able to assign to <italic><tp:taxon-name><tp:taxon-name-part taxon-name-part-type="genus" reg="Mordellistena">M.</tp:taxon-name-part><tp:taxon-name-part taxon-name-part-type="species" reg="purpurascens">purpurascens</tp:taxon-name-part></tp:taxon-name></italic> or <italic><tp:taxon-name><tp:taxon-name-part taxon-name-part-type="genus" reg="Mordellistena">M.</tp:taxon-name-part><tp:taxon-name-part taxon-name-part-type="species" reg="pseudohirtipes">pseudohirtipes</tp:taxon-name-part></tp:taxon-name></italic>. Type series of <italic><tp:taxon-name><tp:taxon-name-part taxon-name-part-type="genus" reg="Mordellistena">M.</tp:taxon-name-part><tp:taxon-name-part taxon-name-part-type="species" reg="geronensis">geronensis</tp:taxon-name-part></tp:taxon-name></italic> includes a male paratype (Bois de Paiolive, Ardêche, France), which in fact belongs to <italic><tp:taxon-name><tp:taxon-name-part taxon-name-part-type="genus" reg="Mordellistena">M.</tp:taxon-name-part><tp:taxon-name-part taxon-name-part-type="species" reg="pseudohirtipes">pseudohirtipes</tp:taxon-name-part></tp:taxon-name></italic>, and three paratypes (Tossa de mar, Spain; Costa Brava, Spain), which belong to <italic><tp:taxon-name><tp:taxon-name-part taxon-name-part-type="genus" reg="Mordellistena">M.</tp:taxon-name-part><tp:taxon-name-part taxon-name-part-type="species" reg="hirtipes">hirtipes</tp:taxon-name-part></tp:taxon-name></italic>. In Ermisch’s collection, there is a series of specimens named <italic><tp:taxon-name><tp:taxon-name-part taxon-name-part-type="genus" reg="Mordellistena">Mordellistena</tp:taxon-name-part><tp:taxon-name-part taxon-name-part-type="species" reg="lopezi">lopezi</tp:taxon-name-part></tp:taxon-name></italic>. Such species has not been described. Specimen labelled as “Typus”, in fact, belongs to <italic><tp:taxon-name><tp:taxon-name-part taxon-name-part-type="genus" reg="Mordellistena">M.</tp:taxon-name-part><tp:taxon-name-part taxon-name-part-type="species" reg="purpurascens">purpurascens</tp:taxon-name-part></tp:taxon-name></italic>, the rest of the specimens belongs to <italic><tp:taxon-name><tp:taxon-name-part taxon-name-part-type="genus" reg="Mordellistena">M.</tp:taxon-name-part><tp:taxon-name-part taxon-name-part-type="species" reg="pseudohirtipes">pseudohirtipes</tp:taxon-name-part></tp:taxon-name></italic>.</p><fig id="F5" position="float" orientation="portrait"><label>Figure 7.</label><caption><p><italic><tp:taxon-name><tp:taxon-name-part taxon-name-part-type="genus" reg="Mordellistena">Mordellistena</tp:taxon-name-part><tp:taxon-name-part taxon-name-part-type="species" reg="purpurascens">purpurascens</tp:taxon-name-part></tp:taxon-name></italic> Costa, 1845: <bold>A</bold> antenna, male <bold>B</bold> antenna, female <bold>C</bold> maxillary palpus, male <bold>D</bold> maxillary palpus, female <bold>E</bold> sternite VIII, male <bold>F</bold> sternite VIII, female <bold>G</bold> parameres, lectotype <bold>H</bold> parameres, holotype of <italic><tp:taxon-name><tp:taxon-name-part taxon-name-part-type="genus" reg="Mordellistena">M.</tp:taxon-name-part><tp:taxon-name-part taxon-name-part-type="species" reg="geronensis">geronensis</tp:taxon-name-part></tp:taxon-name></italic><bold>I</bold> parameres, holotype of <italic><tp:taxon-name><tp:taxon-name-part taxon-name-part-type="genus" reg="Mordellistena">M.</tp:taxon-name-part><tp:taxon-name-part taxon-name-part-type="species" reg="istrica">istrica</tp:taxon-name-part></tp:taxon-name></italic><bold>J</bold> parameres, France <bold>K</bold> aedeagal median lobe, holotype.</p></caption><graphic xmlns:xlink="http://www.w3.org/1999/xlink" xlink:href="zookeys-854-089-g005.jpg" position="float" orientation="portrait" xlink:type="simple" id="oo_309069.jpg"/></fig></tp:treatment-sec><tp:treatment-sec><!--Section generated to contain objects referenced in tp:taxon-treatment.--><fig id="F1" position="float" orientation="portrait"><label>Figures 1–3.</label><caption><p><bold>1</bold><italic><tp:taxon-name><tp:taxon-name-part taxon-name-part-type="genus" reg="Mordellistena">Mordellistena</tp:taxon-name-part><tp:taxon-name-part taxon-name-part-type="species" reg="hirtipes">hirtipes</tp:taxon-name-part></tp:taxon-name></italic> Schilsky, 1895, male <bold>2</bold><italic><tp:taxon-name><tp:taxon-name-part taxon-name-part-type="genus" reg="Mordellistena">M.</tp:taxon-name-part><tp:taxon-name-part taxon-name-part-type="species" reg="pseudohirtipes">pseudohirtipes</tp:taxon-name-part></tp:taxon-name></italic> Ermisch, 1965, male <bold>3</bold><italic><tp:taxon-name><tp:taxon-name-part taxon-name-part-type="genus" reg="Mordellistena">M.</tp:taxon-name-part><tp:taxon-name-part taxon-name-part-type="species" reg="geronensis">geronensis</tp:taxon-name-part></tp:taxon-name></italic> Ermisch, 1977, male. Scale bar: 0.50 mm.</p></caption><graphic xmlns:xlink="http://www.w3.org/1999/xlink" xlink:href="zookeys-854-089-g001.jpg" position="float" orientation="portrait" xlink:type="simple" id="oo_309065.jpg"/></fig></tp:treatment-sec><ref-list><ref id="B18"><mixed-citation xmlns:xlink="http://www.w3.org/1999/xlink" xlink:type="simple"><person-group><name name-style="western"><surname>Gemminger</surname><given-names>M</given-names></name><name name-style="western"><surname>Harold</surname><given-names>B de</given-names></name></person-group> (<year>1870</year>) Familia LVIII. <tp:taxon-name><tp:taxon-name-part taxon-name-part-type="family">Mordellidae</tp:taxon-name-part></tp:taxon-name>. In : Catalogus coleopterorum hucusque descriptorum synonymicus et systematicus. Tom VII. <tp:taxon-name><tp:taxon-name-part taxon-name-part-type="family">Tenebrionidae</tp:taxon-name-part></tp:taxon-name>, <tp:taxon-name><tp:taxon-name-part taxon-name-part-type="family">Nilionidae</tp:taxon-name-part></tp:taxon-name>, <tp:taxon-name><tp:taxon-name-part taxon-name-part-type="family">Pythidae</tp:taxon-name-part></tp:taxon-name>, <tp:taxon-name><tp:taxon-name-part taxon-name-part-type="family">Melandryidae</tp:taxon-name-part></tp:taxon-name>, <tp:taxon-name><tp:taxon-name-part taxon-name-part-type="family">Lagriidae</tp:taxon-name-part></tp:taxon-name>, <tp:taxon-name><tp:taxon-name-part taxon-name-part-type="family">Pedilidae</tp:taxon-name-part></tp:taxon-name>, <tp:taxon-name><tp:taxon-name-part taxon-name-part-type="family">Anthicidae</tp:taxon-name-part></tp:taxon-name>, <tp:taxon-name><tp:taxon-name-part taxon-name-part-type="family">Pyrochroidae</tp:taxon-name-part></tp:taxon-name>, <tp:taxon-name><tp:taxon-name-part taxon-name-part-type="family">Mordellidae</tp:taxon-name-part></tp:taxon-name>, <tp:taxon-name><tp:taxon-name-part taxon-name-part-type="family">Rhipidophoridae</tp:taxon-name-part></tp:taxon-name>, <tp:taxon-name><tp:taxon-name-part taxon-name-part-type="family">Cantharidae</tp:taxon-name-part></tp:taxon-name>, <tp:taxon-name><tp:taxon-name-part taxon-name-part-type="family">Oedemeridae</tp:taxon-name-part></tp:taxon-name>. EH Gummi, München, 2105–2117.</mixed-citation></ref><ref id="B8"><mixed-citation xmlns:xlink="http://www.w3.org/1999/xlink" xlink:type="simple"><person-group><name name-style="western"><surname>Emery</surname><given-names>MC</given-names></name></person-group> (<year>1876</year>) <article-title>Essai monographique sur les Mordellides de l’Europe et des contrées limitrophes.</article-title><source>L’Abeille: Journal d’Entomologie</source><volume>14</volume>: <fpage>1</fpage>–<lpage>128</lpage>.</mixed-citation></ref><ref id="B3"><mixed-citation xmlns:xlink="http://www.w3.org/1999/xlink" xlink:type="simple"><person-group><name name-style="western"><surname>Baudi di Selve</surname><given-names>F</given-names></name></person-group> (<year>1877</year>) Coleotteri eteromeri esistenti nelle collezioni del R. Museo zoologico di Torino ed in altre italiane. Eteromeri delle famiglie susseguenti a quella dei tenebrioniti nei limiti della fauna europaea e circummediterranea. Atti della Reale Accademia delle Scienze di Torino 13: 765–866, 1027–1183.</mixed-citation></ref><ref id="B20"><mixed-citation xmlns:xlink="http://www.w3.org/1999/xlink" xlink:type="simple"><person-group><name name-style="western"><surname>Heyden</surname><given-names>L von</given-names></name><name name-style="western"><surname>Reitter</surname><given-names>E</given-names></name><name name-style="western"><surname>Weise</surname><given-names>J</given-names></name></person-group> (<year>1883</year>) <source>Catalogus coleopterorum Europae et Caucasi. Editio tertia.</source><publisher-name>Libraria Nicolai</publisher-name>, <publisher-loc>Berlin</publisher-loc>, <size units="page">228 pp</size>. <ext-link xlink:type="simple" ext-link-type="doi" xlink:href="10.1002/mmnd.48018830225">https://doi.org/10.1002/mmnd.48018830225</ext-link></mixed-citation></ref><ref id="B21"><mixed-citation xmlns:xlink="http://www.w3.org/1999/xlink" xlink:type="simple"><person-group><name name-style="western"><surname>Heyden</surname><given-names>L von</given-names></name><name name-style="western"><surname>Reitter</surname><given-names>E</given-names></name><name name-style="western"><surname>Weise</surname><given-names>J</given-names></name></person-group> (<year>1906</year>) <source>Catalogus coleopterorum Europae, Caucasi et Armeniae Rossicae. Editio secunda.</source><publisher-name>Friedländer &amp; Sohn</publisher-name>, <publisher-loc>Berlin</publisher-loc>, <size units="page">774 pp</size>.</mixed-citation></ref><ref id="B6"><mixed-citation xmlns:xlink="http://www.w3.org/1999/xlink" xlink:type="simple"><person-group><name name-style="western"><surname>Csiki</surname><given-names>E</given-names></name></person-group> (<year>1915</year>) <source><tp:taxon-name><tp:taxon-name-part taxon-name-part-type="family">Mordellidae</tp:taxon-name-part></tp:taxon-name>. In: Junk W, Schenkling S (Eds) Coleopterorum Catalogus. Pars 63. W.</source><publisher-name>Junk</publisher-name>, <publisher-loc>Berlin</publisher-loc>, <size units="page">84 pp</size>.</mixed-citation></ref><ref id="B14"><mixed-citation xmlns:xlink="http://www.w3.org/1999/xlink" xlink:type="simple"><person-group><name name-style="western"><surname>Ermisch</surname><given-names>K</given-names></name></person-group> (<year>1977</year>) <article-title>Die <italic><tp:taxon-name><tp:taxon-name-part taxon-name-part-type="genus">Mordellistena</tp:taxon-name-part></tp:taxon-name></italic>-Arten Ungarns und benachbarter Gebeite sowie Beschreibung einer neuen <italic><tp:taxon-name><tp:taxon-name-part taxon-name-part-type="genus">Hoshihananomia</tp:taxon-name-part></tp:taxon-name></italic>-Art aus Siebenbürgen (<tp:taxon-name><tp:taxon-name-part taxon-name-part-type="order">Coleoptera</tp:taxon-name-part></tp:taxon-name>, <tp:taxon-name><tp:taxon-name-part taxon-name-part-type="family">Mordellidae</tp:taxon-name-part></tp:taxon-name>).</article-title><source>Folia Entomologica Hungarica (Series Nova)</source><volume>30</volume>: <fpage>151</fpage>–<lpage>177</lpage>.</mixed-citation></ref><ref id="B2"><mixed-citation xmlns:xlink="http://www.w3.org/1999/xlink" xlink:type="simple"><person-group><name name-style="western"><surname>Batten</surname><given-names>R</given-names></name></person-group> (<year>1977</year>) <article-title>Two new <tp:taxon-name><tp:taxon-name-part taxon-name-part-type="family">Mordellidae</tp:taxon-name-part></tp:taxon-name> (<tp:taxon-name><tp:taxon-name-part taxon-name-part-type="order">Coleoptera</tp:taxon-name-part></tp:taxon-name>) from Southern Europe, and a key to the <italic><tp:taxon-name><tp:taxon-name-part taxon-name-part-type="genus">Mordellistena</tp:taxon-name-part><tp:taxon-name-part taxon-name-part-type="species">micans</tp:taxon-name-part></tp:taxon-name></italic> group.</article-title><source>Entomologische Berichten</source><volume>37</volume>: <fpage>167</fpage>–<lpage>176</lpage>.</mixed-citation></ref><ref id="B27"><mixed-citation xmlns:xlink="http://www.w3.org/1999/xlink" xlink:type="simple"><person-group><name name-style="western"><surname>Kaszab</surname><given-names>Z</given-names></name></person-group> (<year>1979</year>) <source>Felemás lábfejízes bogarak II. <tp:taxon-name><tp:taxon-name-part taxon-name-part-type="clade">Heteromera</tp:taxon-name-part></tp:taxon-name> II. (<tp:taxon-name><tp:taxon-name-part taxon-name-part-type="family">Mordellidae</tp:taxon-name-part></tp:taxon-name>), Fauna Hungariae, 134.</source><publisher-name>Akadémiai Kiadó</publisher-name>, <publisher-loc>Budapest</publisher-loc>, <size units="page">100 pp</size>.</mixed-citation></ref><ref id="B16"><mixed-citation xmlns:xlink="http://www.w3.org/1999/xlink" xlink:type="simple"><person-group><name name-style="western"><surname>Franciscolo</surname><given-names>ME</given-names></name></person-group> (<year>1991</year>) Su alcuni Mordellidi e Scraptiidi (Coleopetra – <tp:taxon-name><tp:taxon-name-part taxon-name-part-type="clade">Heteromera</tp:taxon-name-part></tp:taxon-name>) delle Isole Pelagie. Naturalista Siciliano, Series 4, 15: 167–178.</mixed-citation></ref><ref id="B31"><mixed-citation xmlns:xlink="http://www.w3.org/1999/xlink" xlink:type="simple"><person-group><name name-style="western"><surname>Odnosum</surname><given-names>VK</given-names></name></person-group> (<year>2003</year>) <article-title>Mordellid beetles (<tp:taxon-name><tp:taxon-name-part taxon-name-part-type="order">Coleoptera</tp:taxon-name-part></tp:taxon-name>, <tp:taxon-name><tp:taxon-name-part taxon-name-part-type="family">Mordellidae</tp:taxon-name-part></tp:taxon-name>) in the fauna of Kazakhstan and Middle Asia. Communication 2.</article-title><source>Vestnik Zoologii</source><volume>37</volume>: <fpage>33</fpage>–<lpage>49</lpage>.</mixed-citation></ref><ref id="B24"><mixed-citation xmlns:xlink="http://www.w3.org/1999/xlink" xlink:type="simple"><person-group><name name-style="western"><surname>Horák</surname><given-names>J</given-names></name></person-group> (<year>2008</year>) <article-title><tp:taxon-name><tp:taxon-name-part taxon-name-part-type="family">Mordellidae</tp:taxon-name-part></tp:taxon-name>.</article-title> In: <person-group><name name-style="western"><surname>Löbl</surname><given-names>I</given-names></name><name name-style="western"><surname>Smetana</surname><given-names>A</given-names></name></person-group> (<role>Eds</role>) <issue-title>Catalogue of Palaearctic Coleoptera.</issue-title><source>Vol. 5. <tp:taxon-name><tp:taxon-name-part taxon-name-part-type="superfamily">Tenebrionoidea</tp:taxon-name-part></tp:taxon-name>. Apollo Books, Stenstrup</source>, <fpage>87</fpage>–<lpage>105</lpage>.</mixed-citation></ref><ref id="B32"><mixed-citation xmlns:xlink="http://www.w3.org/1999/xlink" xlink:type="simple"><person-group><name name-style="western"><surname>Odnosum</surname><given-names>VK</given-names></name></person-group> (<year>2010</year>) <source>Zhuki gorbatki (<tp:taxon-name><tp:taxon-name-part taxon-name-part-type="order">Coleoptera</tp:taxon-name-part></tp:taxon-name>, <tp:taxon-name><tp:taxon-name-part taxon-name-part-type="family">Mordellidae</tp:taxon-name-part></tp:taxon-name>). Fauna Ukrainy. Volume 19. Part 9.</source><publisher-name>Naukova Dumka</publisher-name>, <publisher-loc>Kiev</publisher-loc>, <size units="page">264 pp</size>.</mixed-citation></ref><ref id="B35"><mixed-citation xmlns:xlink="http://www.w3.org/1999/xlink" xlink:type="simple"><person-group><name name-style="western"><surname>Ruzzier</surname><given-names>E</given-names></name></person-group> (<year>2013</year>) <article-title>Taxonomic and faunistic notes on Italian <tp:taxon-name><tp:taxon-name-part taxon-name-part-type="family">Mordellidae</tp:taxon-name-part></tp:taxon-name> (<tp:taxon-name><tp:taxon-name-part taxon-name-part-type="order">Coleoptera</tp:taxon-name-part></tp:taxon-name><tp:taxon-name><tp:taxon-name-part taxon-name-part-type="superfamily">Tenebrionoidea</tp:taxon-name-part></tp:taxon-name>) with redescription of <italic><tp:taxon-name><tp:taxon-name-part taxon-name-part-type="genus">Falsopseudotomoxia</tp:taxon-name-part><tp:taxon-name-part taxon-name-part-type="species">argyropleura</tp:taxon-name-part></tp:taxon-name></italic> (Franciscolo, 1942) n. comb.</article-title><source>Bollettino della Società Entomologica Italiana</source><volume>145</volume>: <fpage>103</fpage>–<lpage>115</lpage>. <ext-link xlink:type="simple" ext-link-type="doi" xlink:href="10.4081/BollettinoSEI.2013.103">https://doi.org/10.4081/BollettinoSEI.2013.103</ext-link></mixed-citation></ref><ref id="B5"><mixed-citation xmlns:xlink="http://www.w3.org/1999/xlink" xlink:type="simple"><person-group><name name-style="western"><surname>Costa</surname><given-names>A</given-names></name></person-group> (<year>1854</year>) <source>Parte l a. Coleotteri, Eteromeri. Famiglia de’Mordellidei — Mordellidea. In: Fauna del regno di Napoli ossia enumerazione de tutti gli animali che abitano le diverse regioni di questo regno e la acque che la bagnano contenente la descrizione de’nuovi o poco esattamente conosciuti noc figure ricavete da originali vivente e dipinte al naturale.</source><publisher-name>Gaetano Sautto</publisher-name>, <publisher-loc>Naples</publisher-loc>, <size units="page">32 pp</size>. [plates XX–XXII]</mixed-citation></ref><ref id="B9"><mixed-citation xmlns:xlink="http://www.w3.org/1999/xlink" xlink:type="simple"><person-group><name name-style="western"><surname>Ermisch</surname><given-names>K</given-names></name></person-group> (<year>1956</year>) <article-title><tp:taxon-name><tp:taxon-name-part taxon-name-part-type="family">Mordellidae</tp:taxon-name-part></tp:taxon-name>.</article-title> In: <person-group><name name-style="western"><surname>Horion</surname><given-names>A</given-names></name></person-group> (<role>Ed.</role>) <issue-title>Faunistik der mitteleuropäischen Käfer.</issue-title><source>Band V: <tp:taxon-name><tp:taxon-name-part taxon-name-part-type="clade">Heteromera</tp:taxon-name-part></tp:taxon-name>. Entomologische Arbeiten aus dem Museum G. Frey, Tutzing bei München</source>, <fpage>269</fpage>–<lpage>329</lpage>.</mixed-citation></ref></ref-list></tp:taxon-treatment>
