# Supplementary material for: Taxonomic revision of Mordellistenahirtipes species complex with new distribution records (Insecta, Coleoptera, Mordellidae)
Source: Zookeys. 2019 Jun 10;854:89–118. doi: 10.3897/zookeys.854.32299 (PMC6579795; doi:10.3897/zookeys.854.32299)
Supplement: XML Treatment for Mordellistena (s. str.) balearica [file zookeys.854.32299-treatment5.xml]

<!DOCTYPE tp:taxon-treatment
  PUBLIC "-//TaxonX//DTD Taxonomic Treatment Publishing DTD v0 20100105//EN" "tax-treatment-NSO.dtd">
<tp:taxon-treatment xmlns:tp="http://www.plazi.org/taxpub"><tp:treatment-meta><kwd-group><label>Taxon classification</label><kwd><named-content xmlns:xlink="http://www.w3.org/1999/xlink" content-type="kingdom">Animalia</named-content></kwd><kwd><named-content xmlns:xlink="http://www.w3.org/1999/xlink" content-type="order">Coleoptera</named-content></kwd><kwd><named-content xmlns:xlink="http://www.w3.org/1999/xlink" content-type="family">Mordellidae</named-content></kwd></kwd-group><mixed-citation publication-type="journal"><person-group><name><surname>Selnekovič</surname><given-names>Dávid</given-names></name><name><surname>Kodada</surname><given-names>Ján</given-names></name></person-group><article-title>Taxonomic revision of <italic><tp:taxon-name><tp:taxon-name-part taxon-name-part-type="genus" reg="Mordellistena">Mordellistena</tp:taxon-name-part><tp:taxon-name-part taxon-name-part-type="species" reg="hirtipes">hirtipes</tp:taxon-name-part></tp:taxon-name></italic> species complex with new distribution records (<tp:taxon-name><tp:taxon-name-part taxon-name-part-type="class">Insecta</tp:taxon-name-part></tp:taxon-name>, <tp:taxon-name><tp:taxon-name-part taxon-name-part-type="order">Coleoptera</tp:taxon-name-part></tp:taxon-name>, <tp:taxon-name><tp:taxon-name-part taxon-name-part-type="family">Mordellidae</tp:taxon-name-part></tp:taxon-name>)</article-title><source>Zookeys</source><day>10</day><month>6</month><year>2019</year><volume>854</volume><fpage>89</fpage><lpage>118</lpage><pub-id pub-id-type="doi">10.3897/zookeys.854.32299</pub-id></mixed-citation></tp:treatment-meta><tp:nomenclature><tp:taxon-name>
              <tp:taxon-name-part taxon-name-part-type="genus" reg="Mordellistena">Mordellistena</tp:taxon-name-part>
              <tp:taxon-name-part taxon-name-part-type="sensu">(s. str.)</tp:taxon-name-part>
              <tp:taxon-name-part taxon-name-part-type="species" reg="balearica">balearica</tp:taxon-name-part>
            </tp:taxon-name><tp:taxon-authority>Compte, 1985</tp:taxon-authority><xref ref-type="fig" rid="F6">Fig. 8</xref><tp:nomenclature-citation-list><tp:nomenclature-citation><tp:taxon-name>
                  <tp:taxon-name-part taxon-name-part-type="genus" reg="Mordellistena">Mordellistena</tp:taxon-name-part>
                  <tp:taxon-name-part taxon-name-part-type="species" reg="balearica">balearica</tp:taxon-name-part>
                </tp:taxon-name><comment>Compte, 1985: 63–64 (original description); <xref ref-type="bibr" rid="B24">Horák 2008</xref>: 96 (distribution).</comment></tp:nomenclature-citation></tp:nomenclature-citation-list></tp:nomenclature><tp:treatment-sec sec-type="type locality" id="SECID0E35BI"><title>Type locality.</title><p>Palma de Mallorca, Majorca.</p></tp:treatment-sec><tp:treatment-sec sec-type="Type depository" id="SECID0EB6BI"><title>Type depository.</title><p>According to the original description (<xref ref-type="bibr" rid="B4">Compte 1985</xref>), holotype should be deposited in <named-content xmlns:xlink="http://www.w3.org/1999/xlink" content-type="dwc:institutional_code" xlink:type="simple">MNCN</named-content>. However, despite of the effort of the curator, the specimen was not found.</p></tp:treatment-sec><tp:treatment-sec sec-type="diagnosis" id="SECID0EQ6BI"><title>Diagnosis.</title><p><italic><tp:taxon-name><tp:taxon-name-part taxon-name-part-type="genus" reg="Mordellistena">Mordellistena</tp:taxon-name-part><tp:taxon-name-part taxon-name-part-type="species" reg="balearica">balearica</tp:taxon-name-part></tp:taxon-name></italic> was described based on a single male specimen from Mallorca. According to the original description, this species closely resembles <italic><tp:taxon-name><tp:taxon-name-part taxon-name-part-type="genus" reg="Mordellistena">M.</tp:taxon-name-part><tp:taxon-name-part taxon-name-part-type="species" reg="pseudohirtipes">pseudohirtipes</tp:taxon-name-part></tp:taxon-name></italic> and can be distinguished from this species by longer antennae (antennomeres V–X two times longer than wide) and different shape of parameres (Fig. <xref ref-type="fig" rid="F6">8</xref>) (<xref ref-type="bibr" rid="B4">Compte 1985</xref>). All characters mentioned in the original description suggest that this taxon is conspecific with <italic><tp:taxon-name><tp:taxon-name-part taxon-name-part-type="genus" reg="Mordellistena">M.</tp:taxon-name-part><tp:taxon-name-part taxon-name-part-type="species" reg="pseudohirtipes">pseudohirtipes</tp:taxon-name-part></tp:taxon-name></italic>; unfortunately, the authors did not have the opportunity to study the type.</p></tp:treatment-sec><tp:treatment-sec sec-type="distribution" id="SECID0E6ACI"><title>Distribution.</title><p>Known only from type locality.</p></tp:treatment-sec><tp:treatment-sec sec-type="remarks" id="SECID0EEBCI"><title>Remarks.</title><p><xref ref-type="bibr" rid="B4">Compte (1985)</xref> mentioned following information: “This specimen, together with other specimens collected by P. López in Majorca, which current location I don’t know, was studied by the specialist Mr Ermisch, who considered it as a new species for science, called <italic><tp:taxon-name><tp:taxon-name-part taxon-name-part-type="genus" reg="Mordellistena">M.</tp:taxon-name-part><tp:taxon-name-part taxon-name-part-type="species" reg="balearica">balearica</tp:taxon-name-part></tp:taxon-name></italic>, a name that seems to have remained <italic>in litteris</italic>”. There are several specimens collected by P López in Mallorca in Ermisch’s collection (<abbrev xmlns:xlink="http://www.w3.org/1999/xlink" content-type="institution" xlink:title="Senckenberg Naturhistorische Sammlungen, Dresden, Germany" id="ABBRID0E2BCI" xlink:type="simple">SNSD</abbrev>) labelled by Ermisch as <italic><tp:taxon-name><tp:taxon-name-part taxon-name-part-type="genus" reg="Mordellistena">M.</tp:taxon-name-part><tp:taxon-name-part taxon-name-part-type="species" reg="balearica">balearica</tp:taxon-name-part></tp:taxon-name></italic> which in fact all belong to <italic><tp:taxon-name><tp:taxon-name-part taxon-name-part-type="genus" reg="Mordellistena">M.</tp:taxon-name-part><tp:taxon-name-part taxon-name-part-type="species" reg="thuringiaca">thuringiaca</tp:taxon-name-part></tp:taxon-name></italic> Ermisch, 1963.</p></tp:treatment-sec><tp:treatment-sec><!--Section generated to contain objects referenced in tp:taxon-treatment.--><fig id="F6" position="float" orientation="portrait"><label>Figures 8–9.</label><caption><p><bold>8</bold><italic><tp:taxon-name><tp:taxon-name-part taxon-name-part-type="genus" reg="Mordellistena">Mordellistena</tp:taxon-name-part><tp:taxon-name-part taxon-name-part-type="species" reg="balearica">balearica</tp:taxon-name-part></tp:taxon-name></italic> Compte, 1985, parameres (<xref ref-type="bibr" rid="B4">Compte 1985</xref>, modified) <bold>9</bold><italic><tp:taxon-name><tp:taxon-name-part taxon-name-part-type="genus" reg="Mordellistena">M.</tp:taxon-name-part><tp:taxon-name-part taxon-name-part-type="species" reg="irritans">irritans</tp:taxon-name-part></tp:taxon-name></italic> Franciscolo, 1991, parameres (<xref ref-type="bibr" rid="B16">Franciscolo 1991</xref>, modified).</p></caption><graphic xmlns:xlink="http://www.w3.org/1999/xlink" xlink:href="zookeys-854-089-g006.jpg" position="float" orientation="portrait" xlink:type="simple" id="oo_309070.jpg"/></fig></tp:treatment-sec><ref-list><ref id="B4"><mixed-citation xmlns:xlink="http://www.w3.org/1999/xlink" xlink:type="simple"><person-group><name name-style="western"><surname>Compte</surname><given-names>A</given-names></name></person-group> (<year>1985</year>) <tp:taxon-name><tp:taxon-name-part taxon-name-part-type="family">Mordellidae</tp:taxon-name-part></tp:taxon-name> de las islas Baleares (Coleópteros). Boletim da Sociedade Portuguesa de Entomologia 3 (Suppl. 1): 57–66.</mixed-citation></ref><ref id="B16"><mixed-citation xmlns:xlink="http://www.w3.org/1999/xlink" xlink:type="simple"><person-group><name name-style="western"><surname>Franciscolo</surname><given-names>ME</given-names></name></person-group> (<year>1991</year>) Su alcuni Mordellidi e Scraptiidi (Coleopetra – <tp:taxon-name><tp:taxon-name-part taxon-name-part-type="clade">Heteromera</tp:taxon-name-part></tp:taxon-name>) delle Isole Pelagie. Naturalista Siciliano, Series 4, 15: 167–178.</mixed-citation></ref><ref id="B24"><mixed-citation xmlns:xlink="http://www.w3.org/1999/xlink" xlink:type="simple"><person-group><name name-style="western"><surname>Horák</surname><given-names>J</given-names></name></person-group> (<year>2008</year>) <article-title><tp:taxon-name><tp:taxon-name-part taxon-name-part-type="family">Mordellidae</tp:taxon-name-part></tp:taxon-name>.</article-title> In: <person-group><name name-style="western"><surname>Löbl</surname><given-names>I</given-names></name><name name-style="western"><surname>Smetana</surname><given-names>A</given-names></name></person-group> (<role>Eds</role>) <issue-title>Catalogue of Palaearctic Coleoptera.</issue-title><source>Vol. 5. <tp:taxon-name><tp:taxon-name-part taxon-name-part-type="superfamily">Tenebrionoidea</tp:taxon-name-part></tp:taxon-name>. Apollo Books, Stenstrup</source>, <fpage>87</fpage>–<lpage>105</lpage>.</mixed-citation></ref></ref-list></tp:taxon-treatment>
