# Supplementary material for: Taxonomic revision of Mordellistenahirtipes species complex with new distribution records (Insecta, Coleoptera, Mordellidae)
Source: Zookeys. 2019 Jun 10;854:89–118. doi: 10.3897/zookeys.854.32299 (PMC6579795; doi:10.3897/zookeys.854.32299)
Supplement: XML Treatment for Mordellistena (s. str.) irritans [file zookeys.854.32299-treatment6.xml]

<!DOCTYPE tp:taxon-treatment
  PUBLIC "-//TaxonX//DTD Taxonomic Treatment Publishing DTD v0 20100105//EN" "tax-treatment-NSO.dtd">
<tp:taxon-treatment xmlns:tp="http://www.plazi.org/taxpub"><tp:treatment-meta><kwd-group><label>Taxon classification</label><kwd><named-content xmlns:xlink="http://www.w3.org/1999/xlink" content-type="kingdom">Animalia</named-content></kwd><kwd><named-content xmlns:xlink="http://www.w3.org/1999/xlink" content-type="order">Coleoptera</named-content></kwd><kwd><named-content xmlns:xlink="http://www.w3.org/1999/xlink" content-type="family">Mordellidae</named-content></kwd></kwd-group><mixed-citation publication-type="journal"><person-group><name><surname>Selnekovič</surname><given-names>Dávid</given-names></name><name><surname>Kodada</surname><given-names>Ján</given-names></name></person-group><article-title>Taxonomic revision of <italic><tp:taxon-name><tp:taxon-name-part taxon-name-part-type="genus" reg="Mordellistena">Mordellistena</tp:taxon-name-part><tp:taxon-name-part taxon-name-part-type="species" reg="hirtipes">hirtipes</tp:taxon-name-part></tp:taxon-name></italic> species complex with new distribution records (<tp:taxon-name><tp:taxon-name-part taxon-name-part-type="class">Insecta</tp:taxon-name-part></tp:taxon-name>, <tp:taxon-name><tp:taxon-name-part taxon-name-part-type="order">Coleoptera</tp:taxon-name-part></tp:taxon-name>, <tp:taxon-name><tp:taxon-name-part taxon-name-part-type="family">Mordellidae</tp:taxon-name-part></tp:taxon-name>)</article-title><source>Zookeys</source><day>10</day><month>6</month><year>2019</year><volume>854</volume><fpage>89</fpage><lpage>118</lpage><pub-id pub-id-type="doi">10.3897/zookeys.854.32299</pub-id></mixed-citation></tp:treatment-meta><tp:nomenclature><tp:taxon-name>
              <tp:taxon-name-part taxon-name-part-type="genus" reg="Mordellistena">Mordellistena</tp:taxon-name-part>
              <tp:taxon-name-part taxon-name-part-type="sensu">(s. str.)</tp:taxon-name-part>
              <tp:taxon-name-part taxon-name-part-type="species" reg="irritans">irritans</tp:taxon-name-part>
            </tp:taxon-name><tp:taxon-authority>Franciscolo, 1991</tp:taxon-authority><xref ref-type="fig" rid="F6">Fig. 9</xref><tp:nomenclature-citation-list><tp:nomenclature-citation><tp:taxon-name>
                  <tp:taxon-name-part taxon-name-part-type="genus" reg="Mordellistena">Mordellistena</tp:taxon-name-part>
                  <tp:taxon-name-part taxon-name-part-type="species" reg="irritans">irritans</tp:taxon-name-part>
                </tp:taxon-name><comment>Franciscolo, 1991: 168–173 (original description); <xref ref-type="bibr" rid="B17">Franciscolo 1995</xref>: 12 (distribution); <xref ref-type="bibr" rid="B24">Horák 2008</xref>: 98 (distribution).</comment></tp:nomenclature-citation></tp:nomenclature-citation-list></tp:nomenclature><tp:treatment-sec sec-type="type locality" id="SECID0EXECI"><title>Type locality.</title><p>Lampedusa Is., Italy.</p></tp:treatment-sec><tp:treatment-sec sec-type="Type depository" id="SECID0E3ECI"><title>Type depository.</title><p>Museo d’Aumale, Terrasini, Palermo, Italy: 1 ♀ holotype, 1 ♂ paratype (<xref ref-type="bibr" rid="B16">Franciscolo 1991</xref>). Not examined.</p></tp:treatment-sec><tp:treatment-sec sec-type="diagnosis" id="SECID0EGFCI"><title>Diagnosis.</title><p><italic><tp:taxon-name><tp:taxon-name-part taxon-name-part-type="genus" reg="Mordellistena">Mordellistena</tp:taxon-name-part><tp:taxon-name-part taxon-name-part-type="species" reg="irritans">irritans</tp:taxon-name-part></tp:taxon-name></italic> can be assigned to <italic><tp:taxon-name><tp:taxon-name-part taxon-name-part-type="genus" reg="Mordellistena">M.</tp:taxon-name-part><tp:taxon-name-part taxon-name-part-type="species" reg="hirtipes">hirtipes</tp:taxon-name-part></tp:taxon-name></italic> complex based on the expanded maxillary palpomere II in males and the shape of parameres. This species can be distinguished from all other species in the complex by the characteristic shape of the left paramere with dorsal branch parallel-sided and rounded at apex (Fig. <xref ref-type="fig" rid="F6">9</xref>).</p></tp:treatment-sec><tp:treatment-sec sec-type="distribution" id="SECID0EGGCI"><title>Distribution.</title><p>Known only from the type locality.</p><fig id="F6" position="float" orientation="portrait"><label>Figures 8–9.</label><caption><p><bold>8</bold><italic><tp:taxon-name><tp:taxon-name-part taxon-name-part-type="genus" reg="Mordellistena">Mordellistena</tp:taxon-name-part><tp:taxon-name-part taxon-name-part-type="species" reg="balearica">balearica</tp:taxon-name-part></tp:taxon-name></italic> Compte, 1985, parameres (<xref ref-type="bibr" rid="B4">Compte 1985</xref>, modified) <bold>9</bold><italic><tp:taxon-name><tp:taxon-name-part taxon-name-part-type="genus" reg="Mordellistena">M.</tp:taxon-name-part><tp:taxon-name-part taxon-name-part-type="species" reg="irritans">irritans</tp:taxon-name-part></tp:taxon-name></italic> Franciscolo, 1991, parameres (<xref ref-type="bibr" rid="B16">Franciscolo 1991</xref>, modified).</p></caption><graphic xmlns:xlink="http://www.w3.org/1999/xlink" xlink:href="zookeys-854-089-g006.jpg" position="float" orientation="portrait" xlink:type="simple" id="oo_309070.jpg"/></fig></tp:treatment-sec><ref-list><ref id="B4"><mixed-citation xmlns:xlink="http://www.w3.org/1999/xlink" xlink:type="simple"><person-group><name name-style="western"><surname>Compte</surname><given-names>A</given-names></name></person-group> (<year>1985</year>) <tp:taxon-name><tp:taxon-name-part taxon-name-part-type="family">Mordellidae</tp:taxon-name-part></tp:taxon-name> de las islas Baleares (Coleópteros). Boletim da Sociedade Portuguesa de Entomologia 3 (Suppl. 1): 57–66.</mixed-citation></ref><ref id="B16"><mixed-citation xmlns:xlink="http://www.w3.org/1999/xlink" xlink:type="simple"><person-group><name name-style="western"><surname>Franciscolo</surname><given-names>ME</given-names></name></person-group> (<year>1991</year>) Su alcuni Mordellidi e Scraptiidi (Coleopetra – <tp:taxon-name><tp:taxon-name-part taxon-name-part-type="clade">Heteromera</tp:taxon-name-part></tp:taxon-name>) delle Isole Pelagie. Naturalista Siciliano, Series 4, 15: 167–178.</mixed-citation></ref><ref id="B17"><mixed-citation xmlns:xlink="http://www.w3.org/1999/xlink" xlink:type="simple"><person-group><name name-style="western"><surname>Franciscolo</surname><given-names>ME</given-names></name></person-group> (<year>1995</year>) <article-title>Famm. <tp:taxon-name><tp:taxon-name-part taxon-name-part-type="family">Mordellidae</tp:taxon-name-part></tp:taxon-name>. In: Angelini F, Audisio P, Bologna MA, De Biase A, Franciscolo ME, Nardi G, Ratti E, Zampetti MF, <tp:taxon-name><tp:taxon-name-part taxon-name-part-type="order">Coleoptera</tp:taxon-name-part></tp:taxon-name><tp:taxon-name><tp:taxon-name-part taxon-name-part-type="suborder">Polyphaga</tp:taxon-name-part></tp:taxon-name> XII (<tp:taxon-name><tp:taxon-name-part taxon-name-part-type="clade">Heteromera</tp:taxon-name-part></tp:taxon-name> escl. <tp:taxon-name><tp:taxon-name-part taxon-name-part-type="family">Lagriidae</tp:taxon-name-part></tp:taxon-name>, <tp:taxon-name><tp:taxon-name-part taxon-name-part-type="family">Alleculidae</tp:taxon-name-part></tp:taxon-name>, <tp:taxon-name><tp:taxon-name-part taxon-name-part-type="family">Tenebrionidae</tp:taxon-name-part></tp:taxon-name>).</article-title> In: <person-group><name name-style="western"><surname>Minelli</surname><given-names>A</given-names></name><name name-style="western"><surname>Ruffo</surname><given-names>S</given-names></name><name name-style="western"><surname>La Posta</surname><given-names>A</given-names></name></person-group> (<role>Eds</role>) <issue-title>Checklist delle specie della fauna italiana.</issue-title><source>Ed. Calderini, Bologna</source>, <fpage>11</fpage>–<lpage>13</lpage>.</mixed-citation></ref><ref id="B24"><mixed-citation xmlns:xlink="http://www.w3.org/1999/xlink" xlink:type="simple"><person-group><name name-style="western"><surname>Horák</surname><given-names>J</given-names></name></person-group> (<year>2008</year>) <article-title><tp:taxon-name><tp:taxon-name-part taxon-name-part-type="family">Mordellidae</tp:taxon-name-part></tp:taxon-name>.</article-title> In: <person-group><name name-style="western"><surname>Löbl</surname><given-names>I</given-names></name><name name-style="western"><surname>Smetana</surname><given-names>A</given-names></name></person-group> (<role>Eds</role>) <issue-title>Catalogue of Palaearctic Coleoptera.</issue-title><source>Vol. 5. <tp:taxon-name><tp:taxon-name-part taxon-name-part-type="superfamily">Tenebrionoidea</tp:taxon-name-part></tp:taxon-name>. Apollo Books, Stenstrup</source>, <fpage>87</fpage>–<lpage>105</lpage>.</mixed-citation></ref></ref-list></tp:taxon-treatment>
